# Supplementary material for: Bis[4′-(4-cyano­phen­yl)-2,2′:6′,2′′-terpyridine]cobalt(II) dichloride
Source: Acta Crystallogr Sect E Struct Rep Online. 2009 Oct 13;65(Pt 11):m1351. doi: 10.1107/S160053680904046X (PMC2971102; doi:10.1107/S160053680904046X)
Supplement: Supplementary file 2 [file e-65-m1351-Isup2.hkl]

# 
# h,k,l, Fc-squared, Fo-squared, sigma(Fo-squared) and status flag 
# 
data_I
_shelx_title ' 1 in Cc' 
_shelx_refln_list_code          4 
_shelx_F_calc_maximum      298.55 
_exptl_crystal_F_000      1636.00 
_reflns_d_resolution_high  0.8108 
 
loop_ 
 _symmetry_equiv_pos_as_xyz 
 'x, y, z' 
 'x, -y, z+1/2' 
 'x+1/2, y+1/2, z' 
 'x+1/2, -y+1/2, z+1/2' 
 
_cell_length_a    13.2576 
_cell_length_b    12.3495 
_cell_length_c    25.3941 
_cell_angle_alpha  90.000 
_cell_angle_beta  101.585 
_cell_angle_gamma  90.000 
 
_shelx_F_squared_multiplier     1.000 
 
loop_ 
 _refln_index_h 
 _refln_index_k 
 _refln_index_l 
 _refln_F_squared_calc 
 _refln_F_squared_meas 
 _refln_F_squared_sigma 
 _refln_observed_status 
   3   1 -31       45.27       45.45     38.08 o 
   5   1 -31       16.91       30.96     63.40 o 
   4   2 -31        1.12       48.37     40.84 o 
   0   0 -30      865.11      823.35      1.88 o 
   2   0 -30      138.68      160.76    106.63 o 
   4   0 -30       43.64      165.12     58.49 o 
   6   0 -30      616.42      691.54    107.57 o 
  -1   1 -30       24.56       61.01     64.67 o 
   1   1 -30      254.78      225.96     30.60 o 
   3   1 -30      122.86      112.08     29.40 o 
   5   1 -30       53.22      104.08     53.90 o 
   7   1 -30       10.79       68.87     15.71 o 
   0   2 -30      213.67      189.60     20.95 o 
   2   2 -30      106.73      125.64     40.71 o 
   4   2 -30      191.96      206.48     36.45 o 
   6   2 -30      281.04      247.62     18.59 o 
   1   3 -30      208.76      256.09     34.37 o 
   3   3 -30      387.69      383.84     10.68 o 
   5   3 -30      100.88       96.18     48.02 o 
   2   4 -30       18.70      164.77     56.89 o 
   4   4 -30      108.86      197.85     55.69 o 
  -1   1 -29       39.75       37.66     16.07 o 
   1   1 -29       47.80       65.55     76.50 o 
   3   1 -29       51.40      153.99     36.86 o 
   5   1 -29       73.93       97.99     33.13 o 
   7   1 -29       42.08       59.63     42.96 o 
   9   1 -29      276.48      268.97      8.77 o 
  -2   2 -29       29.44      133.81     52.49 o 
   0   2 -29       32.95       60.11     15.37 o 
   2   2 -29      112.93      128.62     21.64 o 
   4   2 -29       55.33       48.96     13.42 o 
   6   2 -29       72.26      107.97     21.79 o 
   8   2 -29        6.02       45.97     35.11 o 
  -1   3 -29      184.15      215.19     73.26 o 
   1   3 -29       25.83       71.79     34.37 o 
   3   3 -29       98.98       95.34      7.71 o 
   5   3 -29      168.36      155.04     77.91 o 
   7   3 -29       28.97       40.48     15.71 o 
   0   4 -29      165.79      169.23     63.72 o 
   2   4 -29      224.55      231.94     20.53 o 
   4   4 -29       69.87       61.96     44.43 o 
   6   4 -29       23.60       27.19     65.20 o 
   1   5 -29      113.70      159.80     53.73 o 
   3   5 -29       42.32      117.85     33.31 o 
   5   5 -29      297.44      333.24     49.38 o 
  -4   0 -28       55.91       67.79     42.25 o 
  -2   0 -28     1276.65     1190.43     93.33 o 
   0   0 -28      809.46      761.21     52.96 o 
   2   0 -28      281.74      311.99     19.07 o 
   4   0 -28      124.24      157.70     36.72 o 
   6   0 -28       97.91       98.27    114.51 o 
   8   0 -28      125.43      216.78     59.32 o 
  10   0 -28      724.21      659.18     58.96 o 
  -3   1 -28      235.62      271.38     37.89 o 
  -1   1 -28      439.37      446.58     33.59 o 
   1   1 -28      921.97      831.46     18.50 o 
   3   1 -28      240.01      218.71     51.59 o 
   5   1 -28      790.24      786.81     34.33 o 
   7   1 -28      907.02      848.93     35.39 o 
   9   1 -28      182.87      202.32     13.95 o 
  -2   2 -28      276.41      308.85     43.71 o 
   0   2 -28      169.59      167.66     21.29 o 
   2   2 -28      751.53      687.31     26.55 o 
   4   2 -28      564.52      547.49     27.64 o 
   6   2 -28      200.59      197.88     15.14 o 
   8   2 -28      162.49      154.11      6.54 o 
  -3   3 -28       44.94       77.97     53.37 o 
  -1   3 -28      527.04      500.63     47.35 o 
   1   3 -28      385.35      382.49     10.24 o 
   3   3 -28      179.51      244.33     69.59 o 
   5   3 -28      419.33      408.03     49.31 o 
   7   3 -28      143.74      140.14     48.19 o 
   9   3 -28      166.65      179.64     52.39 o 
  -2   4 -28      290.91      285.02     52.96 o 
   0   4 -28      607.79      514.42     72.61 o 
   2   4 -28      728.21      660.05      8.23 o 
   4   4 -28      416.54      399.67     31.95 o 
   6   4 -28      199.58      276.22     37.72 o 
   8   4 -28      661.25      635.71     24.50 o 
  -1   5 -28       77.71      133.01     57.94 o 
   1   5 -28       42.92       55.68     37.88 o 
   3   5 -28      258.30      253.50     62.61 o 
   5   5 -28        0.06       45.16     43.51 o 
   7   5 -28       98.94       92.93     36.07 o 
   0   6 -28      124.32      111.45     58.89 o 
   2   6 -28       68.26       61.02     11.00 o 
   4   6 -28      374.69      368.84     55.13 o 
   6   6 -28       10.92       48.51     36.11 o 
  -5   1 -27        9.09       62.61     94.62 o 
  -3   1 -27       18.97       79.18     38.95 o 
  -1   1 -27       48.69       35.55     11.90 o 
   1   1 -27      459.00      411.83     20.36 o 
   3   1 -27        0.70       50.74     44.87 o 
   5   1 -27      113.79      124.58     47.67 o 
   7   1 -27       70.45       97.13     55.81 o 
   9   1 -27       78.12      108.97     11.56 o 
  -4   2 -27      149.15      159.91     21.65 o 
  -2   2 -27      689.60      701.81     18.32 o 
   0   2 -27      199.28      209.80     12.53 o 
   2   2 -27      318.97      373.67     48.21 o 
   4   2 -27      288.34      311.68     40.85 o 
   6   2 -27      177.56      220.12     18.55 o 
   8   2 -27       66.88       52.84     12.65 o 
  10   2 -27      123.57      135.18      5.60 o 
  -3   3 -27       22.16       45.45     39.78 o 
  -1   3 -27       30.16       49.10     53.29 o 
   1   3 -27      391.23      369.07     82.97 o 
   3   3 -27      623.43      573.89     28.13 o 
   5   3 -27       21.78       21.65      1.18 o 
   7   3 -27      198.88      204.39     21.65 o 
   9   3 -27       20.75       43.89     18.42 o 
  -4   4 -27      155.17      173.23     32.12 o 
  -2   4 -27       49.28       91.43     11.12 o 
   0   4 -27      626.74      693.90     52.23 o 
   2   4 -27      105.13       87.87     15.24 o 
   4   4 -27      443.70      529.21     54.95 o 
   6   4 -27      269.28      256.36     28.13 o 
   8   4 -27      300.52      309.21     33.25 o 
  -3   5 -27       80.18       93.64     20.60 o 
  -1   5 -27       30.52       48.39     68.38 o 
   1   5 -27      182.90      168.18     11.65 o 
   3   5 -27     1678.96     1582.23     62.77 o 
   5   5 -27       15.40       56.03     54.53 o 
   7   5 -27      204.40      193.77     29.23 o 
   9   5 -27       57.89      124.06     29.99 o 
  -2   6 -27       82.14      131.83     47.61 o 
   0   6 -27      308.04      329.43     31.66 o 
   2   6 -27       91.97       86.32     50.64 o 
   4   6 -27      357.23      418.39     54.34 o 
   6   6 -27      236.26      235.19     69.14 o 
   1   7 -27      246.11      349.36     76.22 o 
   3   7 -27      154.72      156.47      7.89 o 
   5   7 -27      206.02      252.23     65.67 o 
  -6   0 -26      531.87      515.24     20.95 o 
  -4   0 -26     1652.18     1573.86     14.48 o 
  -2   0 -26      129.30      150.20     37.20 o 
   0   0 -26     2174.55     2029.67     23.30 o 
   2   0 -26     1242.25     1147.90     74.68 o 
   4   0 -26     1191.64     1189.82     66.21 o 
   6   0 -26     1174.54     1229.78     68.51 o 
   8   0 -26     1394.48     1387.56     36.13 o 
  10   0 -26      445.36      437.01     46.60 o 
  -5   1 -26      523.86      463.68     59.90 o 
  -3   1 -26      286.62      373.25     42.12 o 
  -1   1 -26      306.91      355.20     22.82 o 
   1   1 -26      384.19      425.84     37.18 o 
   3   1 -26      658.02      659.45     20.07 o 
   5   1 -26      683.18      606.82      8.73 o 
   7   1 -26      116.05      181.46     55.88 o 
   9   1 -26      790.09      751.07     34.25 o 
  11   1 -26      193.09      209.73     50.37 o 
  -4   2 -26      473.22      401.39     18.50 o 
  -2   2 -26      160.55      218.62     51.37 o 
   0   2 -26      747.69      825.89     36.12 o 
   2   2 -26      767.21      776.78     39.34 o 
   4   2 -26      686.72      630.13     28.37 o 
   6   2 -26     1348.56     1299.04     30.66 o 
   8   2 -26      310.32      352.55     27.65 o 
  10   2 -26      189.74      202.16     47.55 o 
  -5   3 -26      321.79      355.95     45.96 o 
  -3   3 -26      537.65      506.09     21.42 o 
  -1   3 -26      471.54      439.85     10.36 o 
   1   3 -26       65.66       57.43     52.37 o 
   3   3 -26      835.64      809.47     30.92 o 
   5   3 -26     1379.29     1343.61      7.59 o 
   7   3 -26      311.55      312.55     34.59 o 
   9   3 -26      431.61      390.94     19.27 o 
  11   3 -26      929.21      888.20     30.60 o 
  -4   4 -26       49.20       56.13     15.92 o 
  -2   4 -26      500.80      475.35     42.13 o 
   0   4 -26      111.80      101.33     10.49 o 
   2   4 -26       40.50       65.17     39.64 o 
   4   4 -26       89.94       84.67     32.88 o 
   6   4 -26      322.51      289.56     22.24 o 
   8   4 -26      313.78      400.20     44.07 o 
  10   4 -26      102.84      157.75     51.26 o 
  -3   5 -26      495.78      491.25     33.42 o 
  -1   5 -26      588.36      544.17     21.03 o 
   1   5 -26      487.24      547.97     66.62 o 
   3   5 -26      122.42      249.18     55.87 o 
   5   5 -26      498.26      530.57     64.38 o 
   7   5 -26      478.14      444.40     38.07 o 
   9   5 -26       82.88      107.43     15.56 o 
  -2   6 -26      146.68      210.54     36.31 o 
   0   6 -26      198.77      228.34     69.13 o 
   2   6 -26      107.56      128.67     88.33 o 
   4   6 -26      410.74      378.26     17.65 o 
   6   6 -26       44.39       55.45     11.00 o 
   8   6 -26      161.64      126.16     16.97 o 
  -1   7 -26      124.85      104.75     14.24 o 
   1   7 -26      104.00      111.44     60.48 o 
   3   7 -26      249.84      243.84     34.84 o 
   5   7 -26       95.21      108.04     62.20 o 
   7   7 -26      270.36      295.94     52.94 o 
   0   8 -26      212.33      209.95     16.09 o 
   2   8 -26       41.10       71.44     44.49 o 
   4   8 -26       19.54       91.06     30.17 o 
  -5   1 -25      227.58      215.95      5.14 o 
  -3   1 -25      321.16      289.41      4.16 o 
  -1   1 -25      218.24      195.55     30.98 o 
   1   1 -25      153.25      162.91     12.99 o 
   3   1 -25       67.18       66.43     13.00 o 
   5   1 -25      109.68      113.29      5.67 o 
   7   1 -25      340.99      338.61     14.71 o 
   9   1 -25       12.04       55.32     35.86 o 
  11   1 -25       49.79       44.01     46.34 o 
  -6   2 -25      144.35      177.18     10.61 o 
  -4   2 -25      110.15       99.96     37.40 o 
  -2   2 -25       32.71      126.11     40.57 o 
   0   2 -25      195.87      190.66     26.63 o 
   2   2 -25      506.79      487.22     17.23 o 
   4   2 -25      514.43      540.83     55.99 o 
   6   2 -25      472.90      474.77      6.33 o 
   8   2 -25       32.64       31.14      5.65 o 
  10   2 -25       81.21      145.23     46.46 o 
  12   2 -25       11.74       45.05     20.12 o 
  -5   3 -25       64.61      147.14     70.32 o 
  -3   3 -25      557.44      614.07     78.91 o 
  -1   3 -25      418.96      447.76     47.25 o 
   1   3 -25      441.33      456.52     42.25 o 
   3   3 -25      215.86      243.62     41.69 o 
   5   3 -25     1626.69     1545.96     25.62 o 
   7   3 -25      551.75      573.07     73.32 o 
   9   3 -25       31.14       43.59     29.36 o 
  11   3 -25      344.78      439.22     83.91 o 
  -6   4 -25       12.71       61.79     88.97 o 
  -4   4 -25      421.46      398.67     48.24 o 
  -2   4 -25      428.10      374.87     29.48 o 
   0   4 -25      133.11      129.85     26.95 o 
   2   4 -25      357.44      390.24     65.15 o 
   4   4 -25      124.70      173.62     42.39 o 
   6   4 -25      231.51      211.24     63.69 o 
   8   4 -25      137.07      132.04     31.78 o 
  10   4 -25      269.02      355.67     38.28 o 
  -5   5 -25      175.00      180.78     37.98 o 
  -3   5 -25      426.11      440.64     49.12 o 
  -1   5 -25      792.80      747.61     40.78 o 
   1   5 -25      274.06      373.48     69.29 o 
   3   5 -25       38.84       68.69     40.36 o 
   5   5 -25      461.90      527.45     30.89 o 
   7   5 -25      319.93      352.84     27.03 o 
   9   5 -25      107.16      169.24     68.61 o 
  -4   6 -25     1029.94      999.80     41.63 o 
  -2   6 -25      693.01      588.46     40.96 o 
   0   6 -25      277.92      338.47     40.50 o 
   2   6 -25     1180.59     1118.97     57.84 o 
   4   6 -25      631.66      535.48     54.43 o 
   6   6 -25       88.32      105.27     68.02 o 
   8   6 -25      565.56      531.79     29.19 o 
  -3   7 -25      214.69      293.09     44.05 o 
  -1   7 -25      318.65      392.25     63.45 o 
   1   7 -25      398.19      377.45     68.50 o 
   3   7 -25      387.37      325.00     19.48 o 
   5   7 -25      463.02      466.40     40.49 o 
   7   7 -25      395.17      418.68     23.77 o 
  -2   8 -25      175.94      176.54     18.72 o 
   0   8 -25      269.01      292.18     20.95 o 
   2   8 -25      388.96      444.39    102.04 o 
   4   8 -25     1088.33      910.46     66.26 o 
   6   8 -25      185.91      179.03     16.56 o 
   1   9 -25      673.84      606.16     25.95 o 
   3   9 -25      403.18      395.56     32.09 o 
  -6   0 -24      957.73      916.09     48.12 o 
  -4   0 -24      918.30      912.36     69.31 o 
  -2   0 -24     2162.64     2066.47     13.89 o 
   0   0 -24      123.65      151.94     82.03 o 
   2   0 -24       73.90       70.86     12.94 o 
   4   0 -24      482.83      546.64     76.79 o 
   6   0 -24     2566.67     2608.48     45.40 o 
   8   0 -24      233.18      245.26     73.79 o 
  10   0 -24     1182.96     1114.60     30.01 o 
  12   0 -24      648.97      594.21     19.07 o 
  -7   1 -24      240.81      243.00     49.98 o 
  -5   1 -24      810.74      791.97     30.86 o 
  -3   1 -24      813.28      778.07     20.93 o 
  -1   1 -24     2713.23     2525.76     98.11 o 
   1   1 -24      286.25      257.78     22.54 o 
   3   1 -24      475.81      494.72     37.83 o 
   5   1 -24      555.99      506.28     28.58 o 
   7   1 -24     2045.98     2189.04     61.61 o 
   9   1 -24      681.56      631.74     12.04 o 
  11   1 -24      389.42      324.56      9.30 o 
  -6   2 -24       19.71       24.81     69.78 o 
  -4   2 -24      239.38      320.83     47.55 o 
  -2   2 -24     2036.52     2030.07    110.70 o 
   0   2 -24      711.22      626.38     24.49 o 
   2   2 -24        6.59       51.31     30.62 o 
   4   2 -24      535.79      514.48     37.85 o 
   6   2 -24     1810.75     1643.81     92.58 o 
   8   2 -24      355.29      391.47     40.28 o 
  10   2 -24      429.86      441.13     43.03 o 
  12   2 -24      461.89      486.27     30.37 o 
  -7   3 -24       13.09       58.05     49.25 o 
  -5   3 -24      122.44      135.60     30.24 o 
  -3   3 -24      176.92      190.60     65.48 o 
  -1   3 -24       67.30       81.86     24.95 o 
   1   3 -24     2959.74     3078.87     99.45 o 
   3   3 -24     1519.40     1507.20     90.74 o 
   5   3 -24      488.24      507.60     25.78 o 
   7   3 -24      564.18      489.65     21.31 o 
   9   3 -24      342.97      328.20     23.28 o 
  11   3 -24       24.68       39.39     38.32 o 
  -6   4 -24      300.31      338.33     47.99 o 
  -4   4 -24       99.37      131.34     26.95 o 
  -2   4 -24      717.65      687.89     35.13 o 
   0   4 -24     1140.81     1059.21     26.42 o 
   2   4 -24     1955.72     1958.14     56.37 o 
   4   4 -24     2377.77     2317.62     45.55 o 
   6   4 -24      572.26      541.69     58.54 o 
   8   4 -24      967.48      893.23     19.89 o 
  10   4 -24      605.15      589.20     31.69 o 
  -5   5 -24       93.25      115.41      8.99 o 
  -3   5 -24      218.01      199.40     23.86 o 
  -1   5 -24      444.56      408.42     29.66 o 
   1   5 -24      234.64      242.33     25.36 o 
   3   5 -24      253.54      313.14     48.18 o 
   5   5 -24      297.52      279.68     33.19 o 
   7   5 -24      514.50      509.51     27.01 o 
   9   5 -24      368.19      400.85     40.92 o 
  11   5 -24      308.91      297.52     22.71 o 
  -4   6 -24       26.50       84.16     33.25 o 
  -2   6 -24      183.49      289.24    134.75 o 
   0   6 -24       32.84       36.44     22.63 o 
   2   6 -24      555.92      534.26     69.64 o 
   4   6 -24      380.80      437.15     67.44 o 
   6   6 -24      326.20      354.91     47.33 o 
   8   6 -24      275.87      320.07     69.39 o 
  10   6 -24       85.74      140.36     40.41 o 
  -3   7 -24       15.19       54.81     32.74 o 
  -1   7 -24       95.29       94.26      8.92 o 
   1   7 -24       14.92       15.64     16.54 o 
   3   7 -24       98.62      140.02     57.55 o 
   5   7 -24       57.35       58.48     11.04 o 
   7   7 -24      159.18      136.78     23.18 o 
   9   7 -24      187.75      236.99     75.67 o 
  -2   8 -24       65.32       81.59     12.36 o 
   0   8 -24      362.52      369.13     63.09 o 
   2   8 -24      234.81      200.54     30.13 o 
   4   8 -24       76.45      127.87     37.26 o 
   6   8 -24      239.10      259.56     37.25 o 
   8   8 -24       33.22       25.42     62.70 o 
  -1   9 -24       23.90       47.39     32.72 o 
   1   9 -24      149.87      155.84     18.59 o 
   3   9 -24       21.24       70.71     38.41 o 
   5   9 -24       79.73      101.39     63.16 o 
  -7   1 -23      254.08      245.99     52.90 o 
  -5   1 -23      222.48      236.31     39.12 o 
  -3   1 -23      117.75      121.22     16.60 o 
  -1   1 -23      222.36      225.87     18.24 o 
   1   1 -23      707.75      814.49     47.64 o 
   3   1 -23      217.47      298.41     33.45 o 
   5   1 -23      128.65      108.11      9.14 o 
   7   1 -23      124.87      126.38      8.58 o 
   9   1 -23       40.81       43.54     26.27 o 
  11   1 -23        3.45        0.36      4.57 o 
  13   1 -23       51.18       72.00     15.36 o 
  -8   2 -23      387.44      338.31     17.38 o 
  -6   2 -23      738.62      666.57     43.81 o 
  -4   2 -23      207.37      186.58     23.15 o 
  -2   2 -23      952.22      959.85     23.67 o 
   0   2 -23     1353.61     1375.53     30.35 o 
   2   2 -23      987.49      985.74     32.14 o 
   4   2 -23      240.84      256.88     16.25 o 
   6   2 -23      425.20      417.71     59.69 o 
   8   2 -23      338.16      324.34     16.94 o 
  10   2 -23       96.10      133.36     55.53 o 
  12   2 -23      282.05      271.70     24.19 o 
  -7   3 -23      391.68      432.65     71.23 o 
  -5   3 -23      103.97      175.51     53.97 o 
  -3   3 -23      104.19      110.91     20.18 o 
  -1   3 -23        6.84       63.00     37.78 o 
   1   3 -23      338.95      346.59     10.71 o 
   3   3 -23       80.02      108.71     10.23 o 
   5   3 -23       59.95      137.50     29.91 o 
   7   3 -23       32.15       54.16     53.84 o 
   9   3 -23      158.87      192.56     11.81 o 
  11   3 -23      150.74      164.03     23.56 o 
  -6   4 -23       50.64      119.04     43.19 o 
  -4   4 -23      460.36      407.01     49.75 o 
  -2   4 -23      152.58      201.63     41.43 o 
   0   4 -23      141.53      258.07     42.44 o 
   2   4 -23      919.34      921.77     35.89 o 
   4   4 -23     1953.44     2178.55     95.56 o 
   6   4 -23      973.83      904.78     16.95 o 
   8   4 -23      817.78      794.35     38.16 o 
  10   4 -23        6.59       84.22     25.29 o 
  12   4 -23       88.29      157.58     21.74 o 
  -7   5 -23       26.48       83.44     30.84 o 
  -5   5 -23       50.57      205.28     72.26 o 
  -3   5 -23      682.14      720.32     58.16 o 
  -1   5 -23      813.27      801.65     39.78 o 
   1   5 -23      225.67      211.76     18.12 o 
   3   5 -23      923.94      864.07     19.87 o 
   5   5 -23     1021.69     1036.07     17.10 o 
   7   5 -23      350.57      342.65     17.79 o 
   9   5 -23      692.75      689.29     28.72 o 
  11   5 -23      433.64      476.04     43.30 o 
  -6   6 -23       78.58       71.38     23.89 o 
  -4   6 -23      296.00      359.69     44.15 o 
  -2   6 -23      511.18      557.87     71.56 o 
   0   6 -23      377.70      379.51     41.83 o 
   2   6 -23      786.52      736.39     43.08 o 
   4   6 -23      269.51      326.16     73.30 o 
   6   6 -23      455.59      503.63     38.85 o 
   8   6 -23      900.22      872.55     52.02 o 
  10   6 -23       22.79      106.21     63.50 o 
  -5   7 -23       34.17       67.46     43.57 o 
  -3   7 -23      815.94      785.09     21.45 o 
  -1   7 -23      558.91      514.91     16.85 o 
   1   7 -23      286.02      426.82     78.52 o 
   3   7 -23     2061.08     1914.79    123.46 o 
   5   7 -23      477.08      461.67     19.83 o 
   7   7 -23      217.93      233.70     26.19 o 
   9   7 -23      976.61      977.98     68.86 o 
  -4   8 -23      151.04      200.40     26.67 o 
  -2   8 -23      255.24      318.72     50.45 o 
   0   8 -23      532.53      639.89     61.60 o 
   2   8 -23      447.84      433.45     86.74 o 
   4   8 -23      982.05      973.47     35.85 o 
   6   8 -23      258.13      298.85     85.21 o 
   8   8 -23      221.55      240.31     37.72 o 
  -1   9 -23      317.20      381.07     53.04 o 
   1   9 -23      137.00      126.16     61.67 o 
   3   9 -23      801.19      812.29     41.11 o 
   5   9 -23      114.44      126.27     68.38 o 
   7   9 -23      407.83      360.62     25.42 o 
   0  10 -23      457.18      428.74     61.91 o 
   2  10 -23      218.00      241.97     18.59 o 
   4  10 -23      274.21      264.50     35.07 o 
  -8   0 -22      416.64      374.02     69.08 o 
  -6   0 -22      623.42      629.35     52.15 o 
  -4   0 -22     1020.54      945.48     10.89 o 
  -2   0 -22     2036.97     2093.60     36.47 o 
   0   0 -22     3168.49     3020.38    243.91 o 
   2   0 -22     1527.02     1421.71     17.24 o 
   4   0 -22      315.78      322.57     16.18 o 
   6   0 -22      835.30      863.52     34.72 o 
   8   0 -22     1467.42     1430.13     38.47 o 
  10   0 -22     1166.37     1210.50     59.14 o 
  12   0 -22      904.91      871.25     73.44 o 
  -9   1 -22      247.66      213.22     48.43 o 
  -7   1 -22      585.01      580.52     38.36 o 
  -5   1 -22      324.42      318.77     15.58 o 
  -3   1 -22      121.09      173.38     22.67 o 
  -1   1 -22     1792.61     1716.96     72.72 o 
   1   1 -22      257.72      214.65     15.60 o 
   3   1 -22      490.52      487.78     42.79 o 
   5   1 -22     1598.49     1478.14     23.48 o 
   7   1 -22      557.80      578.01     23.27 o 
   9   1 -22     1039.48     1064.90     33.74 o 
  11   1 -22      726.32      658.05      9.04 o 
  13   1 -22      122.74      169.54     55.02 o 
  -8   2 -22      205.26      190.25     51.87 o 
  -6   2 -22       65.33      105.48     21.73 o 
  -4   2 -22      372.64      457.04     41.53 o 
  -2   2 -22      756.54      671.83     14.98 o 
   0   2 -22     2656.24     2449.06     65.23 o 
   2   2 -22     1616.57     1607.28     34.24 o 
   4   2 -22     1312.05     1450.71     23.85 o 
   6   2 -22      946.48     1264.99    104.48 o 
   8   2 -22      673.34      694.76     29.66 o 
  10   2 -22      653.54      578.55     63.54 o 
  12   2 -22      160.25      187.97     69.98 o 
  -7   3 -22      235.34      235.64     87.15 o 
  -5   3 -22      339.81      289.41      9.33 o 
  -3   3 -22       40.50       66.10      7.71 o 
  -1   3 -22     1666.75     1528.57    110.80 o 
   1   3 -22     2241.53     2114.52     78.15 o 
   3   3 -22      684.03      724.96     59.26 o 
   5   3 -22     2161.47     2319.49     79.73 o 
   7   3 -22     1509.36     1711.11     59.79 o 
   9   3 -22      173.99      165.13     11.04 o 
  11   3 -22      563.53      521.84     12.15 o 
  13   3 -22      320.26      428.67     56.26 o 
  -8   4 -22      147.24      182.12     69.55 o 
  -6   4 -22      870.83      945.02     64.97 o 
  -4   4 -22      173.20      173.09     78.85 o 
  -2   4 -22      343.81      419.32     50.04 o 
   0   4 -22     1060.82     1361.53     68.62 o 
   2   4 -22     2203.17     2248.58     81.79 o 
   4   4 -22      337.42      324.03     24.83 o 
   6   4 -22      269.33      267.54     43.13 o 
   8   4 -22     1045.63     1112.09     69.61 o 
  10   4 -22      331.97      340.77     12.60 o 
  12   4 -22       70.34       64.58     29.03 o 
  -7   5 -22       86.89       77.24     42.13 o 
  -5   5 -22      568.13      592.19     53.78 o 
  -3   5 -22      608.72      571.46     20.42 o 
  -1   5 -22      521.70      485.68     41.36 o 
   1   5 -22      384.69      449.79     67.47 o 
   3   5 -22      287.29      306.01     20.71 o 
   5   5 -22      290.89      276.80     14.23 o 
   7   5 -22      267.44      278.55     11.99 o 
   9   5 -22      726.50      772.76     46.86 o 
  11   5 -22      447.88      457.23     28.37 o 
  -6   6 -22      467.96      406.75     64.20 o 
  -4   6 -22      465.70      517.55     65.81 o 
  -2   6 -22       33.56       50.30     12.68 o 
   0   6 -22      160.15      139.71     68.00 o 
   2   6 -22      467.70      494.80     56.49 o 
   4   6 -22      213.55      330.18     63.57 o 
   6   6 -22       81.68      197.78     52.11 o 
   8   6 -22      520.67      582.56     36.05 o 
  10   6 -22       35.52      114.53     38.19 o 
  -5   7 -22       25.48       56.13     22.30 o 
  -3   7 -22      335.30      303.62     12.48 o 
  -1   7 -22      138.59      127.07     12.11 o 
   1   7 -22      113.26      108.60     18.77 o 
   3   7 -22      158.22      194.38     26.42 o 
   5   7 -22       43.66       50.10     65.62 o 
   7   7 -22       31.05       38.60      8.23 o 
   9   7 -22      203.12      233.70     34.72 o 
  11   7 -22       31.14       27.01     31.30 o 
  -4   8 -22      531.55      499.18     57.05 o 
  -2   8 -22      292.97      295.73     57.90 o 
   0   8 -22      201.53      296.13     43.94 o 
   2   8 -22       87.42       83.44      7.89 o 
   4   8 -22      843.04      817.10     32.84 o 
   6   8 -22      188.44      229.74     37.79 o 
   8   8 -22      158.33      142.23     20.48 o 
  10   8 -22      106.86      112.97     17.54 o 
  -3   9 -22       28.39       46.41     29.95 o 
  -1   9 -22      120.52      155.48     25.42 o 
   1   9 -22       39.10      104.61     53.96 o 
   3   9 -22      284.21      289.87     40.93 o 
   5   9 -22      113.46      159.95     53.02 o 
   7   9 -22      101.21      125.79     36.25 o 
  -2  10 -22       67.86       53.96     87.97 o 
   0  10 -22        6.63        8.47     19.50 o 
   2  10 -22      138.39      263.27     93.21 o 
   4  10 -22      548.98      495.44     69.86 o 
   6  10 -22      352.49      383.96     24.52 o 
  -9   1 -21      447.57      437.13     11.43 o 
  -7   1 -21      100.28       95.16     17.10 o 
  -5   1 -21       23.65       38.62     20.16 o 
  -3   1 -21       85.23      149.96     39.22 o 
  -1   1 -21      199.74      196.21     25.61 o 
   1   1 -21        7.75       12.73     18.42 o 
   3   1 -21     1151.22     1102.61     20.05 o 
   5   1 -21     1868.69     1904.64     99.66 o 
   7   1 -21     1369.93     1307.52     30.17 o 
   9   1 -21      364.25      346.45      6.91 o 
  11   1 -21      207.46      230.78     38.06 o 
  13   1 -21       42.61      126.71     24.26 o 
  -8   2 -21      277.87      306.91     42.76 o 
  -6   2 -21      343.74      339.45     13.36 o 
  -4   2 -21      638.01      696.92     38.87 o 
  -2   2 -21      419.02      403.14     12.83 o 
   0   2 -21     1011.92      986.79     29.91 o 
   2   2 -21      454.18      445.62     43.03 o 
   4   2 -21      496.51      475.86     15.75 o 
   6   2 -21     3693.81     3707.30     37.52 o 
   8   2 -21      270.60      255.16      4.65 o 
  10   2 -21      231.44      252.74     36.02 o 
  12   2 -21       64.35       48.02     35.66 o 
  -9   3 -21      105.71      103.66     21.27 o 
  -7   3 -21      173.18      241.50     42.72 o 
  -5   3 -21      495.71      482.22     14.66 o 
  -3   3 -21      985.84      987.03     50.65 o 
  -1   3 -21      534.99      503.14     13.98 o 
   1   3 -21      591.02      708.14     47.55 o 
   3   3 -21     1271.38     1087.57     37.72 o 
   5   3 -21     4006.68     3731.07     33.98 o 
   7   3 -21     1410.15     1517.64     72.11 o 
   9   3 -21      226.59      248.92     41.28 o 
  11   3 -21      107.96      109.71     31.56 o 
  13   3 -21      154.07      209.67     70.38 o 
  -8   4 -21      188.60      231.41     45.25 o 
  -6   4 -21       35.71       68.55      8.12 o 
  -4   4 -21      620.48      583.88     25.36 o 
  -2   4 -21      937.11      859.32      8.83 o 
   0   4 -21      625.88      588.61     26.24 o 
   2   4 -21      291.79      299.61     40.51 o 
   4   4 -21     1502.75     1452.87      5.49 o 
   6   4 -21       17.93       69.99     15.33 o 
   8   4 -21      577.11      567.62     32.15 o 
  10   4 -21      624.88      592.05     17.95 o 
  12   4 -21      292.51      352.91     65.52 o 
  -7   5 -21      280.30      272.40     41.37 o 
  -5   5 -21      376.71      375.79     33.19 o 
  -3   5 -21      131.63      187.54     66.20 o 
  -1   5 -21      166.02      182.72     59.66 o 
   1   5 -21     2199.71     2135.68    111.22 o 
   3   5 -21      434.77      771.33     76.26 o 
   5   5 -21      392.08      369.78     11.83 o 
   7   5 -21       63.29       78.67     35.05 o 
   9   5 -21      280.63      256.16     10.12 o 
  11   5 -21       27.16       80.53     40.29 o 
  -6   6 -21      457.96      434.19     21.41 o 
  -4   6 -21     1189.47     1068.12     37.47 o 
  -2   6 -21      378.41      445.73     27.96 o 
   0   6 -21       46.88       51.83     52.69 o 
   2   6 -21      130.34      125.00     33.13 o 
   4   6 -21      748.57      760.12     23.24 o 
   6   6 -21      112.06      160.44     45.77 o 
   8   6 -21      846.03      720.91     11.36 o 
  10   6 -21      947.78      940.06     25.68 o 
  12   6 -21      347.22      360.01     51.90 o 
  -7   7 -21      187.75      289.51     46.55 o 
  -5   7 -21      293.53      297.51     52.88 o 
  -3   7 -21      475.53      417.63     24.71 o 
  -1   7 -21       26.13      105.52     85.27 o 
   1   7 -21       38.23      132.33     70.67 o 
   3   7 -21      341.61      320.35     16.89 o 
   5   7 -21       46.60       58.21     23.68 o 
   7   7 -21      414.18      372.14     18.30 o 
   9   7 -21      431.82      376.43     28.84 o 
  11   7 -21       76.89       95.62     74.36 o 
  -6   8 -21      340.41      331.11     48.33 o 
  -4   8 -21      186.91      208.56     46.72 o 
  -2   8 -21      273.31      279.84     26.11 o 
   0   8 -21      164.71      246.82     34.96 o 
   2   8 -21      892.52      897.87     31.95 o 
   4   8 -21      939.40      870.31     15.12 o 
   6   8 -21      398.28      437.31     63.54 o 
   8   8 -21      230.90      255.97     40.55 o 
  10   8 -21      454.88      405.84     49.46 o 
  -3   9 -21      208.81      209.73     55.67 o 
  -1   9 -21      187.19      173.33     60.60 o 
   1   9 -21      392.90      327.86     68.20 o 
   3   9 -21      707.95      704.66     75.44 o 
   5   9 -21      854.96      839.51     55.27 o 
   7   9 -21      244.89      340.79     54.33 o 
   9   9 -21      574.13      507.31     17.30 o 
  -2  10 -21      362.97      378.07     33.95 o 
   0  10 -21      273.67      317.55     50.70 o 
   2  10 -21      213.15      170.18      8.83 o 
   4  10 -21      432.05      410.93     19.60 o 
   6  10 -21      213.47      249.57     82.09 o 
   1  11 -21      598.64      692.48     88.62 o 
   3  11 -21       89.45       64.02     23.18 o 
 -10   0 -20      238.86      257.86     98.74 o 
  -8   0 -20      242.23      188.66     42.72 o 
  -6   0 -20     1653.05     1494.35     37.07 o 
  -4   0 -20     1197.30     1290.00     58.94 o 
  -2   0 -20      255.89      267.33     39.13 o 
   0   0 -20     2158.10     2061.15     47.02 o 
   2   0 -20      540.38      522.89     25.66 o 
   4   0 -20      533.24      683.55     52.25 o 
   6   0 -20     7856.18     7135.27     67.29 o 
   8   0 -20      165.54      292.77     73.16 o 
  10   0 -20      694.46      595.25     41.84 o 
  12   0 -20     1191.06     1163.59     44.13 o 
  14   0 -20      129.96      244.32     84.85 o 
  -9   1 -20      661.10      638.04     41.44 o 
  -7   1 -20      571.97      497.79     10.05 o 
  -5   1 -20      867.17      864.10     36.12 o 
  -3   1 -20      891.82      859.04     38.00 o 
  -1   1 -20     4080.08     3725.31    131.32 o 
   1   1 -20      413.26      459.57     22.63 o 
   3   1 -20     1302.73     1235.74     25.41 o 
   5   1 -20     2311.43     2216.67     42.16 o 
   7   1 -20     1546.48     1630.00     68.20 o 
   9   1 -20      988.82      921.09     38.66 o 
  11   1 -20      972.53      954.66     45.42 o 
  13   1 -20      275.00      318.85     49.77 o 
 -10   2 -20       12.61       38.66     23.89 o 
  -8   2 -20      421.40      465.46     66.38 o 
  -6   2 -20      456.96      412.39      7.21 o 
  -4   2 -20       62.40      147.34     44.52 o 
  -2   2 -20       32.69       23.92     21.43 o 
   0   2 -20     1596.90     1494.54     44.77 o 
   2   2 -20      989.40     1265.85     45.95 o 
   4   2 -20      924.77      875.76     19.79 o 
   6   2 -20      789.05      779.14     33.40 o 
   8   2 -20      408.28      419.18     17.37 o 
  10   2 -20      109.34       83.79      5.22 o 
  12   2 -20      548.97      540.57     31.13 o 
  14   2 -20      209.90      174.30     11.48 o 
  -9   3 -20       24.57       20.07      9.13 o 
  -7   3 -20      155.05      148.99      1.87 o 
  -5   3 -20      603.56      587.46     16.63 o 
  -3   3 -20      156.29      206.19     27.59 o 
  -1   3 -20      600.38      595.31     16.77 o 
   1   3 -20     5610.97     5579.41     84.15 o 
   3   3 -20     2496.48     2554.36     43.72 o 
   5   3 -20      562.79      566.93     27.07 o 
   7   3 -20      113.91      161.73     16.42 o 
   9   3 -20       75.35      111.29     31.90 o 
  11   3 -20      546.45      502.55     17.36 o 
  13   3 -20      372.62      389.37     47.28 o 
  -8   4 -20      309.66      384.71     47.62 o 
  -6   4 -20      240.32      352.64     44.64 o 
  -4   4 -20     1351.03     1296.04     40.08 o 
  -2   4 -20     1013.27     1073.29     79.73 o 
   0   4 -20      212.06      201.98      8.53 o 
   2   4 -20     1055.68     1203.09     52.49 o 
   4   4 -20      598.69      691.06     49.09 o 
   6   4 -20      412.60      401.62     40.68 o 
   8   4 -20      274.64      344.90     31.54 o 
  10   4 -20      279.03      281.96     16.08 o 
  12   4 -20      314.04      333.68     26.61 o 
  -9   5 -20       90.13      146.28     43.02 o 
  -7   5 -20      271.23      292.41     37.14 o 
  -5   5 -20      633.62      630.78     15.09 o 
  -3   5 -20      199.66      196.93     50.24 o 
  -1   5 -20      369.55      392.33     63.67 o 
   1   5 -20      409.09      404.19     34.50 o 
   3   5 -20        6.39      130.46     54.61 o 
   5   5 -20      622.76      607.02     53.07 o 
   7   5 -20     1040.29     1030.96     31.87 o 
   9   5 -20      627.43      576.93     17.88 o 
  11   5 -20      368.03      304.28     11.88 o 
  13   5 -20      225.72      280.86     69.78 o 
  -8   6 -20       12.01       14.44     14.48 o 
  -6   6 -20      602.24      611.85     41.60 o 
  -4   6 -20      255.02      260.78     48.02 o 
  -2   6 -20      284.33      263.91      2.41 o 
   0   6 -20      572.23      637.62     34.44 o 
   2   6 -20     1395.02     1378.80     20.67 o 
   4   6 -20     1045.23      992.02     74.26 o 
   6   6 -20      602.66      566.07     24.71 o 
   8   6 -20      222.08      262.44     18.95 o 
  10   6 -20      700.80      733.40     21.54 o 
  12   6 -20      188.34      166.08      5.87 o 
  -7   7 -20      369.31      390.13     31.46 o 
  -5   7 -20       60.44      103.16     44.72 o 
  -3   7 -20      438.76      435.49     26.26 o 
  -1   7 -20      952.78      906.71     46.06 o 
   1   7 -20      798.52      780.48     33.13 o 
   3   7 -20       65.66       76.93     18.45 o 
   5   7 -20      510.87      477.20     32.95 o 
   7   7 -20      650.02      665.78     20.46 o 
   9   7 -20      123.49      210.17     25.51 o 
  11   7 -20       32.42       56.01     41.94 o 
  -6   8 -20       65.21      109.54     60.85 o 
  -4   8 -20      541.34      667.60     61.10 o 
  -2   8 -20      368.81      337.77     58.44 o 
   0   8 -20      226.38      219.58     37.43 o 
   2   8 -20      236.63      245.79     28.60 o 
   4   8 -20       54.54       88.53     14.70 o 
   6   8 -20      374.88      344.59     50.00 o 
   8   8 -20      288.51      287.90      5.63 o 
  10   8 -20       58.59       48.57     14.81 o 
  -5   9 -20      239.93      297.05     38.59 o 
  -3   9 -20       12.49       43.67     47.22 o 
  -1   9 -20      131.31      121.46      5.05 o 
   1   9 -20       31.74       73.08     50.14 o 
   3   9 -20      169.51      239.79     28.37 o 
   5   9 -20      250.30      236.35     17.74 o 
   7   9 -20      362.75      436.35     51.16 o 
   9   9 -20       12.91       85.24     31.99 o 
  -4  10 -20       11.37       23.95     28.03 o 
  -2  10 -20       43.14       68.92      8.17 o 
   0  10 -20      283.87      255.22     18.21 o 
   2  10 -20        5.39        3.77     27.77 o 
   4  10 -20      212.41      305.21     73.91 o 
   6  10 -20      123.64      165.94     56.14 o 
   8  10 -20       13.30       33.54     39.43 o 
  -1  11 -20      123.95      105.89     33.07 o 
   1  11 -20       38.17       56.85     58.09 o 
   3  11 -20       16.39      156.42     53.88 o 
   5  11 -20      192.71      226.06     24.98 o 
  -9   1 -19        3.60       17.93     17.60 o 
  -7   1 -19       77.71      128.27     36.15 o 
  -5   1 -19      710.65      775.00     37.16 o 
  -3   1 -19      320.57      368.43     28.50 o 
  -1   1 -19      321.59      327.51     13.51 o 
   1   1 -19      628.62      566.41     11.58 o 
   3   1 -19      760.36      752.47     21.62 o 
   5   1 -19      470.95      426.74     15.32 o 
   7   1 -19     2149.53     2309.74     78.06 o 
   9   1 -19     1952.14     2003.88     46.19 o 
  11   1 -19      167.37      245.14     49.10 o 
  13   1 -19       26.62      181.80     61.04 o 
 -10   2 -19      224.38      205.26     29.91 o 
  -8   2 -19      213.61      206.57     32.92 o 
  -6   2 -19        8.31       13.67     18.64 o 
  -4   2 -19     1429.40     1668.24     42.79 o 
  -2   2 -19     1831.76     1929.38     74.59 o 
   0   2 -19      473.03      455.81     16.80 o 
   2   2 -19     2030.79     1966.64     29.80 o 
   4   2 -19      960.22     1021.71     36.01 o 
   6   2 -19     1992.61     1943.27    109.47 o 
   8   2 -19      213.94      206.82     13.95 o 
  10   2 -19      284.94      313.51     49.70 o 
  12   2 -19      200.46      170.00     28.36 o 
  14   2 -19      224.99      228.60     22.07 o 
  -9   3 -19       52.57       52.61      2.88 o 
  -7   3 -19      334.19      308.71     28.37 o 
  -5   3 -19      331.97      329.65     19.16 o 
  -3   3 -19     1988.85     2055.45     32.90 o 
  -1   3 -19       56.64      113.40     31.75 o 
   1   3 -19     1011.16     1024.60     10.36 o 
   3   3 -19     1380.14     1548.26     53.88 o 
   5   3 -19     2123.68     2012.47     27.11 o 
   7   3 -19      869.04      911.86     31.49 o 
   9   3 -19      355.95      326.65     35.98 o 
  11   3 -19      105.35      136.38     29.93 o 
  13   3 -19       89.58      109.83     30.36 o 
 -10   4 -19       11.83       18.36     61.20 o 
  -8   4 -19      155.55      172.39      7.96 o 
  -6   4 -19       56.11      107.47     31.95 o 
  -4   4 -19      731.77      786.22     59.06 o 
  -2   4 -19     1583.78     1827.20     52.25 o 
   0   4 -19      924.73      993.89     57.55 o 
   2   4 -19      429.02      397.78     27.93 o 
   4   4 -19      460.32      464.97    134.99 o 
   6   4 -19      796.16      765.34     37.78 o 
   8   4 -19      530.71      563.19     16.97 o 
  10   4 -19      370.06      433.42     21.73 o 
  12   4 -19       40.17      101.48     33.54 o 
  14   4 -19      250.77      287.06     68.24 o 
  -9   5 -19      267.22      316.46     69.98 o 
  -7   5 -19       99.26      113.60     13.16 o 
  -5   5 -19      104.15      113.36     11.95 o 
  -3   5 -19      513.63      514.33     37.13 o 
  -1   5 -19     3833.51     3662.11     25.54 o 
   1   5 -19     2567.55     2562.56     36.05 o 
   3   5 -19      547.63      614.47     63.32 o 
   5   5 -19      128.79      230.04     27.48 o 
   7   5 -19      700.34      650.19     17.15 o 
   9   5 -19      117.69      120.65      9.55 o 
  11   5 -19     1204.72     1124.18     23.22 o 
  13   5 -19       49.81       88.74    102.86 o 
  -8   6 -19       16.39       39.99     21.36 o 
  -6   6 -19      332.51      364.76     38.45 o 
  -4   6 -19      738.82      659.65     37.19 o 
  -2   6 -19       83.02       94.20     14.01 o 
   0   6 -19      733.90      984.54    118.98 o 
   2   6 -19     1712.31     1807.49    176.12 o 
   4   6 -19      262.82      321.96     35.55 o 
   6   6 -19     3253.43     3174.44     70.26 o 
   8   6 -19      567.34      593.95     33.50 o 
  10   6 -19       98.80      159.02     19.37 o 
  12   6 -19      231.54      211.72     30.13 o 
  -7   7 -19      594.96      582.09     22.48 o 
  -5   7 -19      446.66      460.89     63.08 o 
  -3   7 -19      998.75      976.55     28.43 o 
  -1   7 -19      633.47      613.40     34.98 o 
   1   7 -19      762.71      799.81     37.70 o 
   3   7 -19      513.48      509.89      3.30 o 
   5   7 -19     1094.15     1053.02     13.95 o 
   7   7 -19      549.44      542.46     35.63 o 
   9   7 -19      729.21      704.56     22.92 o 
  11   7 -19      351.28      415.02     25.07 o 
  -6   8 -19      424.09      409.96     53.18 o 
  -4   8 -19      690.82      652.29     16.12 o 
  -2   8 -19        1.13       54.70     27.13 o 
   0   8 -19       74.91      133.31     31.05 o 
   2   8 -19      805.66      769.23     47.50 o 
   4   8 -19      240.51      296.36     37.23 o 
   6   8 -19      161.85      161.01     47.37 o 
   8   8 -19     1067.45     1015.89     56.73 o 
  10   8 -19      128.52      237.78     57.63 o 
  -5   9 -19      182.40      157.00     65.14 o 
  -3   9 -19      159.53      159.64     53.55 o 
  -1   9 -19      572.66      516.88     43.31 o 
   1   9 -19      616.91      808.78     93.62 o 
   3   9 -19     1926.38     1855.07     34.42 o 
   5   9 -19      179.35      145.04     26.13 o 
   7   9 -19      218.30      197.96     48.92 o 
   9   9 -19      570.66      491.76     44.22 o 
  -4  10 -19      227.10      240.91     16.24 o 
  -2  10 -19      766.81      741.91     23.77 o 
   0  10 -19      701.82      703.43     27.42 o 
   4  10 -19     1067.61     1095.45     20.60 o 
   6  10 -19      254.07      209.96     88.97 o 
   8  10 -19      563.67      505.54     20.24 o 
  -3  11 -19       48.58      110.12     48.55 o 
  -1  11 -19      117.81      104.92     39.73 o 
   1  11 -19      200.66      181.93      4.58 o 
   3  11 -19      679.13      686.84     41.94 o 
   5  11 -19       56.03       91.40     27.77 o 
   7  11 -19       58.00       59.38     14.64 o 
   2  12 -19      183.32      200.81     28.94 o 
 -10   0 -18      316.66      410.97    103.80 o 
  -8   0 -18      813.62      781.10     23.77 o 
  -6   0 -18      168.40      205.54     44.02 o 
  -4   0 -18     7672.60     7385.83     56.08 o 
  -2   0 -18      896.60      920.36    104.57 o 
   0   0 -18      968.46      955.56     54.25 o 
   2   0 -18     1512.26     1558.10     31.04 o 
   4   0 -18     3360.61     3133.27    197.54 o 
   6   0 -18     2425.22     2357.76     15.37 o 
   8   0 -18      236.61      339.76     60.51 o 
  10   0 -18     2018.23     1963.52     44.49 o 
  12   0 -18     1420.05     1371.43     16.01 o 
  14   0 -18       42.38      112.04     86.15 o 
 -11   1 -18      386.56      411.42     52.23 o 
  -9   1 -18      138.87      207.24     30.70 o 
  -7   1 -18      915.17      862.64     35.12 o 
  -5   1 -18      529.76      438.98     44.42 o 
  -3   1 -18     1285.90     1415.74     40.21 o 
  -1   1 -18     2485.15     2578.81     34.42 o 
   1   1 -18     1481.90     1397.51     42.25 o 
   3   1 -18     1505.08     1383.53     62.86 o 
   5   1 -18     2525.04     2566.13     31.98 o 
   7   1 -18      348.90      367.60     15.59 o 
   9   1 -18      287.43      273.75     22.78 o 
  11   1 -18      309.53      514.38    104.68 o 
  13   1 -18      890.40      836.03     13.59 o 
 -10   2 -18      170.74      154.18     29.57 o 
  -8   2 -18      664.37      676.70     33.93 o 
  -6   2 -18      867.56      904.08     33.14 o 
  -4   2 -18     1124.21     1036.12     29.41 o 
  -2   2 -18     1986.12     2052.96     67.34 o 
   0   2 -18     2639.55     2523.19     27.80 o 
   2   2 -18     1096.85      986.69     14.93 o 
   4   2 -18     2108.21     2246.89     71.29 o 
   6   2 -18      921.91      833.28     57.15 o 
   8   2 -18     2138.27     2202.81     58.79 o 
  10   2 -18      230.69      230.26     18.02 o 
  12   2 -18      549.10      474.44     18.18 o 
  14   2 -18      477.12      556.29     78.07 o 
  -9   3 -18      188.79      163.64     42.37 o 
  -7   3 -18      954.12      972.47     30.95 o 
  -5   3 -18     2670.03     2598.83     41.61 o 
  -3   3 -18       83.81       99.03     43.63 o 
  -1   3 -18      169.27      173.66     13.38 o 
   1   3 -18     4639.18     4484.77    200.48 o 
   3   3 -18      329.16      298.96     14.22 o 
   5   3 -18      769.37      776.94     21.68 o 
   7   3 -18     1065.46      951.59     16.76 o 
   9   3 -18      903.74      813.72     25.82 o 
  11   3 -18      107.10      114.82     43.45 o 
  13   3 -18      589.31      665.94     58.85 o 
 -10   4 -18      503.41      506.06     49.19 o 
  -8   4 -18      238.84      283.52     29.34 o 
  -6   4 -18      601.32      727.84     82.79 o 
  -4   4 -18       99.33      141.34     22.99 o 
  -2   4 -18       24.86       19.25     80.55 o 
   0   4 -18      337.20      396.05     13.42 o 
   2   4 -18      578.74      565.73     43.91 o 
   4   4 -18     1142.15     1093.24    198.72 o 
   6   4 -18     1130.97     1098.35     88.58 o 
   8   4 -18     1275.01     1195.22     20.67 o 
  10   4 -18      182.77      185.96     58.70 o 
  12   4 -18       41.95      119.60     37.09 o 
  14   4 -18      286.95      367.43    102.04 o 
  -9   5 -18      497.84      507.18     50.97 o 
  -7   5 -18      399.45      386.63     15.93 o 
  -5   5 -18      701.56      748.80     56.01 o 
  -3   5 -18      803.29      777.97     12.47 o 
  -1   5 -18      767.84      792.80     19.71 o 
   1   5 -18     1694.32     1840.52     94.74 o 
   3   5 -18      144.01      148.65     15.89 o 
   5   5 -18     1790.11     1772.42     33.45 o 
   7   5 -18     2724.55     2706.29     39.54 o 
   9   5 -18      587.21      567.17     28.54 o 
  11   5 -18       69.03      110.92     52.78 o 
  13   5 -18      317.14      283.48     35.72 o 
  -8   6 -18      139.18      165.85     31.07 o 
  -6   6 -18      332.46      391.21     30.31 o 
  -4   6 -18      840.48      880.52     37.37 o 
  -2   6 -18       83.82      117.58     33.31 o 
   0   6 -18      756.84      774.06     42.64 o 
   2   6 -18      485.61      478.09     21.42 o 
   4   6 -18     1529.99     1742.64     38.12 o 
   6   6 -18      173.35      167.68     19.22 o 
   8   6 -18      480.11      499.64     49.78 o 
  10   6 -18      246.50      270.29     17.29 o 
  12   6 -18      512.51      505.04     40.42 o 
  -7   7 -18      133.70      114.98     13.67 o 
  -5   7 -18      302.01      326.05     51.72 o 
  -3   7 -18     1341.58     1371.23     43.98 o 
  -1   7 -18     1244.65     1315.16    166.94 o 
   1   7 -18       32.42       31.56     27.42 o 
   3   7 -18      279.93      301.60     21.78 o 
   5   7 -18       36.06       43.52     38.61 o 
   7   7 -18      419.77      458.93     56.81 o 
   9   7 -18      428.02      412.40     50.87 o 
  11   7 -18      199.52      219.95     25.82 o 
  -8   8 -18       30.97       29.74     18.16 o 
  -6   8 -18      128.50      198.22     57.22 o 
  -4   8 -18      132.45      174.58     50.35 o 
  -2   8 -18      183.68      192.82     57.02 o 
   0   8 -18      450.89      460.99     35.54 o 
   2   8 -18     1176.25     1161.30     44.43 o 
   4   8 -18       67.34       66.48      7.52 o 
   6   8 -18      200.81      293.53     69.15 o 
   8   8 -18      252.34      265.99     87.03 o 
  10   8 -18        9.12      100.03     51.79 o 
  -7   9 -18        0.80       74.21     34.67 o 
  -5   9 -18      136.56      230.12     67.54 o 
  -3   9 -18      479.24      561.76     38.78 o 
  -1   9 -18       60.11      101.18     11.46 o 
   1   9 -18       28.60      144.52     71.44 o 
   3   9 -18      515.61      509.84     19.71 o 
   5   9 -18       87.23       81.09      6.12 o 
   7   9 -18      398.39      577.15    115.45 o 
   9   9 -18      584.38      603.04     27.42 o 
  -4  10 -18       71.35       88.71     19.30 o 
  -2  10 -18       71.30       77.88     17.16 o 
   0  10 -18       29.73      113.43     52.24 o 
   2  10 -18      254.48      286.81     78.26 o 
   4  10 -18       35.54       37.53     26.14 o 
   6  10 -18       87.27      128.58     61.20 o 
   8  10 -18       19.91       44.80     75.83 o 
  -3  11 -18       66.78       61.48     35.09 o 
  -1  11 -18      134.11      280.57    100.15 o 
   1  11 -18       82.50       77.92      9.94 o 
   3  11 -18       46.91       85.05     61.96 o 
   5  11 -18       37.80       75.84     56.02 o 
   7  11 -18        8.38       14.79     74.90 o 
   0  12 -18       35.72      117.53     21.18 o 
   2  12 -18      241.75      271.84     54.49 o 
   4  12 -18      166.75      221.21     53.58 o 
 -11   1 -17       55.10      145.60     37.39 o 
  -9   1 -17      173.49      174.99     16.20 o 
  -7   1 -17       30.04       36.25     19.29 o 
  -5   1 -17      907.46      933.91     38.55 o 
  -3   1 -17      170.70      169.07     10.46 o 
  -1   1 -17      801.18      785.64     10.65 o 
   1   1 -17      352.05      403.90     36.35 o 
   3   1 -17       41.98       55.90     26.72 o 
   5   1 -17      426.64      448.77      8.23 o 
   7   1 -17     3854.33     3810.42     44.73 o 
   9   1 -17       22.71       48.34     26.80 o 
  11   1 -17      368.16      381.67     42.84 o 
  13   1 -17       81.50      131.94     70.02 o 
  15   1 -17       17.14       45.83     15.65 o 
 -10   2 -17       31.88       26.64     19.88 o 
  -8   2 -17      860.30      821.94     14.92 o 
  -6   2 -17      405.00      487.71     36.85 o 
  -4   2 -17      178.08      259.57     33.03 o 
  -2   2 -17      112.65      130.04     25.53 o 
   0   2 -17      923.13      931.95     25.17 o 
   2   2 -17      714.00      751.25     30.05 o 
   4   2 -17     2661.45     2447.01     16.26 o 
   6   2 -17       28.24       61.63     10.04 o 
   8   2 -17     1660.47     1741.10     94.12 o 
  10   2 -17      103.29      149.25     19.52 o 
  12   2 -17       43.88       96.33     52.72 o 
  14   2 -17       60.12      125.88     44.09 o 
 -11   3 -17      101.07      113.44     35.81 o 
  -9   3 -17      401.21      406.82     13.75 o 
  -7   3 -17       47.83       56.82     15.82 o 
  -5   3 -17      592.91      623.68     31.20 o 
  -3   3 -17     1701.74     1810.31     67.77 o 
  -1   3 -17      295.33      306.95     19.61 o 
   1   3 -17     1924.95     1954.10     32.60 o 
   3   3 -17     2212.12     2137.18     31.07 o 
   5   3 -17      140.66      159.53     33.91 o 
   7   3 -17     1498.53     1447.31    115.59 o 
   9   3 -17      825.86      850.11     24.09 o 
  11   3 -17      426.51      432.21     15.71 o 
  13   3 -17      325.20      352.66     24.13 o 
 -10   4 -17        6.76       40.49     68.57 o 
  -8   4 -17      108.42      153.06     17.96 o 
  -6   4 -17      804.40      795.91     27.76 o 
  -4   4 -17      666.23      756.38     31.13 o 
  -2   4 -17     2312.74     2307.20     22.63 o 
   0   4 -17      979.19     1174.35     58.49 o 
   2   4 -17      118.57      400.95    120.10 o 
   4   4 -17      213.77      238.23     29.00 o 
   6   4 -17      308.71      398.95     47.25 o 
   8   4 -17      806.54      744.32     48.36 o 
  10   4 -17      256.23      245.07     30.55 o 
  12   4 -17      239.68      233.02    108.86 o 
  14   4 -17        2.65      110.43     51.75 o 
  -9   5 -17      418.36      408.23     54.78 o 
  -7   5 -17      344.33      411.94     26.63 o 
  -5   5 -17      296.42      380.02     42.00 o 
  -3   5 -17     3027.73     2753.43    129.16 o 
  -1   5 -17     1820.46     1816.23     52.41 o 
   1   5 -17     1514.02     1496.94     23.62 o 
   3   5 -17     6376.48     6289.06     63.91 o 
   5   5 -17      429.40      523.72     46.28 o 
   7   5 -17     2259.29     2166.57    121.30 o 
   9   5 -17     1753.57     1672.92     33.27 o 
  11   5 -17       98.12      123.06     34.96 o 
  13   5 -17      474.12      414.08     29.39 o 
 -10   6 -17      192.63      229.96     21.42 o 
  -8   6 -17      411.04      390.80     39.03 o 
  -6   6 -17      974.86      927.34     16.62 o 
  -4   6 -17      259.31      293.67     28.57 o 
  -2   6 -17     1191.28     1184.15     20.33 o 
   0   6 -17     1257.95     1312.55     52.57 o 
   2   6 -17     6694.20     6448.35     94.03 o 
   4   6 -17      549.44      463.24     16.95 o 
   6   6 -17     1015.92     1017.55     32.17 o 
   8   6 -17      404.13      378.94     39.28 o 
  10   6 -17     1158.39     1082.16     25.02 o 
  12   6 -17      530.59      488.81      6.69 o 
  -9   7 -17       89.91       72.28     12.48 o 
  -7   7 -17      236.15      237.33     22.96 o 
  -5   7 -17      422.26      454.07     66.22 o 
  -3   7 -17       89.43      123.68     64.37 o 
  -1   7 -17      258.63      273.88     61.04 o 
   1   7 -17      775.04      761.64     26.63 o 
   3   7 -17     1068.19     1162.92    100.21 o 
   5   7 -17      369.25      540.76     59.79 o 
   7   7 -17      675.17      668.73     44.89 o 
   9   7 -17      459.12      441.35     53.53 o 
  11   7 -17       42.95       56.23     34.15 o 
  13   7 -17       49.85      100.63     71.39 o 
  -8   8 -17      841.75      884.35     61.27 o 
  -6   8 -17      666.27      745.53     71.62 o 
  -4   8 -17      399.89      399.43     45.97 o 
  -2   8 -17      891.38      875.13     63.98 o 
   0   8 -17      770.56      757.56     36.95 o 
   2   8 -17      679.19      812.04     79.30 o 
   4   8 -17     2454.52     2505.44     53.05 o 
   6   8 -17      736.30      812.43     72.61 o 
   8   8 -17      422.45      394.30     12.83 o 
  10   8 -17      163.81      153.35     23.02 o 
  12   8 -17      334.11      337.30     77.44 o 
  -7   9 -17      986.39      906.79     37.19 o 
  -5   9 -17      449.29      487.47     26.13 o 
  -3   9 -17      465.46      422.62     73.79 o 
  -1   9 -17       65.97      153.82     97.33 o 
   1   9 -17      697.97      685.97     26.66 o 
   3   9 -17     1045.99     1264.57     62.38 o 
   5   9 -17      863.48     1086.74     83.68 o 
   7   9 -17      390.63      430.51     89.09 o 
   9   9 -17      457.08      447.64     14.66 o 
  11   9 -17       66.87      116.16     54.59 o 
  -6  10 -17      203.14      175.59     40.30 o 
  -4  10 -17      216.23      220.42     39.21 o 
  -2  10 -17      404.81      455.32     58.46 o 
   0  10 -17      460.13      409.41     67.53 o 
   2  10 -17        3.53      110.98     82.03 o 
   4  10 -17      551.01      581.12     14.85 o 
   6  10 -17      146.73      207.72     36.98 o 
   8  10 -17      364.76      354.78     41.72 o 
  10  10 -17       91.16      103.83     53.73 o 
  -5  11 -17      141.32      155.65     79.14 o 
  -3  11 -17      964.73      959.96     51.38 o 
  -1  11 -17      297.70      268.93     45.60 o 
   1  11 -17      273.12      260.12     25.42 o 
   3  11 -17      882.29      903.32     32.89 o 
   5  11 -17     1082.51     1084.19     33.95 o 
   7  11 -17      366.37      434.28     71.74 o 
  -2  12 -17      324.28      324.93     43.54 o 
   0  12 -17      101.87      166.27     53.84 o 
   2  12 -17      277.45      266.53     28.01 o 
   4  12 -17      307.38      325.29     20.75 o 
   6  12 -17       62.08       68.64     25.35 o 
 -12   0 -16      495.39      619.04    117.22 o 
 -10   0 -16     1400.38     1506.89     92.39 o 
  -8   0 -16     1102.00     1049.79     50.84 o 
  -6   0 -16     1938.12     1922.32     16.03 o 
  -4   0 -16     2584.93     2609.65     54.17 o 
  -2   0 -16      189.62      460.89     64.14 o 
   0   0 -16     1662.83     1738.65     44.66 o 
   2   0 -16    12138.43    11496.73     60.85 o 
   4   0 -16      145.15      244.39     52.66 o 
   6   0 -16     3732.71     3492.99     39.09 o 
   8   0 -16    12226.07    11476.54    197.72 o 
  10   0 -16     5796.75     5247.09     88.27 o 
  12   0 -16      498.46      437.80     81.56 o 
  14   0 -16      669.60      636.58     37.66 o 
 -11   1 -16      555.93      558.13     34.34 o 
  -9   1 -16      955.79      970.29     78.35 o 
  -7   1 -16     1593.97     1813.94     50.82 o 
  -5   1 -16     1750.35     1637.48     24.39 o 
  -3   1 -16     5312.11     5067.33     81.00 o 
  -1   1 -16     6031.35     5984.73     47.36 o 
   1   1 -16      100.79      127.92     54.87 o 
   3   1 -16      166.25      160.72      5.03 o 
   5   1 -16     5905.99     5727.66     39.22 o 
   7   1 -16     1805.23     1694.50     36.82 o 
   9   1 -16     3639.01     3402.75     24.68 o 
  11   1 -16     1673.01     1562.02     30.19 o 
  13   1 -16      167.37      249.87     39.16 o 
  15   1 -16      277.72      283.01     28.56 o 
 -10   2 -16      230.07      267.04     27.93 o 
  -8   2 -16      333.88      342.48     29.67 o 
  -6   2 -16     2068.59     1977.36    123.04 o 
  -4   2 -16     3807.20     3498.85     26.25 o 
  -2   2 -16     1430.40     1339.18     22.22 o 
   0   2 -16     2943.17     2946.20     61.13 o 
   2   2 -16     1638.02     1826.69     26.45 o 
   4   2 -16     1069.63      972.66    124.96 o 
   6   2 -16     2002.09     2217.84     46.30 o 
   8   2 -16       81.45      127.43     23.95 o 
  10   2 -16      275.94      272.51     19.15 o 
  12   2 -16     1137.50     1011.59    189.07 o 
  14   2 -16      920.30      903.54     58.26 o 
 -11   3 -16        5.13       21.81     77.04 o 
  -9   3 -16      575.63      597.20     26.23 o 
  -7   3 -16     1115.64     1090.51     73.32 o 
  -5   3 -16     1989.66     1873.19     38.30 o 
  -3   3 -16     4488.57     4090.57     23.76 o 
  -1   3 -16      889.46     1114.48     48.67 o 
   1   3 -16     2970.55     2891.89     64.73 o 
   3   3 -16     6754.09     6475.82    179.95 o 
   5   3 -16     1165.59     1084.26    137.42 o 
   7   3 -16     5452.89     4969.32     17.81 o 
   9   3 -16      251.23      307.54     24.72 o 
  11   3 -16      529.07      519.96     15.42 o 
  13   3 -16      181.30      111.85     14.18 o 
  15   3 -16      274.44      289.28     28.83 o 
 -10   4 -16      403.46      442.68     60.70 o 
  -8   4 -16      446.35      436.52     19.75 o 
  -6   4 -16     2114.56     2042.54     88.95 o 
  -4   4 -16      699.39      707.97     53.66 o 
  -2   4 -16     2601.15     2744.58     48.69 o 
   0   4 -16     3221.18     3214.18     71.11 o 
   2   4 -16     1050.79     1020.76     98.62 o 
   4   4 -16     2475.91     2434.81     48.83 o 
   6   4 -16     7157.13     6657.09     24.13 o 
   8   4 -16     2802.74     2711.52     36.55 o 
  10   4 -16      675.52      683.22     44.78 o 
  12   4 -16       64.63      106.63     88.50 o 
  14   4 -16       69.69      105.47     62.39 o 
 -11   5 -16      222.71      195.60     47.78 o 
  -9   5 -16      382.15      361.89     48.41 o 
  -7   5 -16      542.11      545.87     53.68 o 
  -5   5 -16      361.96      344.52     56.91 o 
  -3   5 -16      832.55      717.07     11.30 o 
  -1   5 -16     1424.52     1589.14    120.81 o 
   1   5 -16     2127.21     2409.69     84.38 o 
   3   5 -16     1501.12     1603.69    115.57 o 
   5   5 -16     1510.22     1416.52     77.75 o 
   7   5 -16     2880.94     2744.75     70.62 o 
   9   5 -16      593.26      611.75     46.37 o 
  11   5 -16      130.14      199.62     33.36 o 
  13   5 -16      153.72      155.28     46.19 o 
 -10   6 -16       94.68      103.80     29.19 o 
  -8   6 -16      351.08      388.45     26.06 o 
  -6   6 -16      853.71      856.78     26.23 o 
  -4   6 -16      561.82      490.45    210.72 o 
  -2   6 -16     1297.91     1316.06     27.48 o 
   0   6 -16     1191.50     1154.99     24.83 o 
   2   6 -16     3261.34     3285.91     48.63 o 
   4   6 -16      452.84      495.54     38.13 o 
   6   6 -16      651.77      569.88      5.98 o 
   8   6 -16      206.13      260.76     15.62 o 
  10   6 -16      403.04      367.16     12.68 o 
  12   6 -16      155.14      163.34     22.54 o 
  -9   7 -16       56.02      155.39     38.13 o 
  -7   7 -16      119.47      128.20     30.73 o 
  -5   7 -16      353.44      369.28     33.29 o 
  -3   7 -16      197.72      212.73     38.45 o 
  -1   7 -16      572.83      568.44     31.22 o 
   1   7 -16     1719.66     1789.46     83.09 o 
   3   7 -16      973.30     1032.09     36.67 o 
   5   7 -16      127.04      146.70     55.34 o 
   7   7 -16      807.33      730.31     29.94 o 
   9   7 -16      175.32      191.70     26.05 o 
  11   7 -16      213.49      195.73     27.02 o 
  13   7 -16      218.80      208.45     54.08 o 
  -8   8 -16       47.41      182.34     72.08 o 
  -6   8 -16        8.65      149.31     55.84 o 
  -4   8 -16      643.82      674.74     41.21 o 
  -2   8 -16     1025.79     1174.50     54.49 o 
   0   8 -16      501.82      517.22     30.13 o 
   2   8 -16       36.53      110.68     63.34 o 
   4   8 -16     1497.68     1546.91     82.15 o 
   6   8 -16      379.59      363.42     16.24 o 
   8   8 -16      497.95      470.54     17.48 o 
  10   8 -16      117.91      104.24     33.48 o 
  12   8 -16       76.63      119.53     47.13 o 
  -7   9 -16       39.36      144.17     42.85 o 
  -5   9 -16      125.03      153.74     63.89 o 
  -3   9 -16      265.33      317.82     38.48 o 
  -1   9 -16        8.83       23.29     32.25 o 
   1   9 -16       86.05      179.53     71.33 o 
   3   9 -16      411.88      424.21     30.38 o 
   5   9 -16       28.02       26.43     41.72 o 
   7   9 -16      123.30      199.32     35.18 o 
   9   9 -16       17.34      291.18    153.00 o 
  11   9 -16        7.98        9.95     38.28 o 
  -6  10 -16       18.78      108.27     76.79 o 
  -4  10 -16      189.45      209.44     21.36 o 
  -2  10 -16      140.07      131.08     15.17 o 
   0  10 -16      150.17      153.41     59.00 o 
   2  10 -16       52.51      124.16     68.14 o 
   4  10 -16      493.69      530.15     47.84 o 
   6  10 -16       66.42       99.59     44.72 o 
   8  10 -16      149.50      179.22     48.74 o 
  10  10 -16      225.71      245.64     33.23 o 
  -5  11 -16       91.17       90.55     25.75 o 
  -3  11 -16       23.36       25.42     18.06 o 
  -1  11 -16      157.14      144.07     19.22 o 
   1  11 -16      163.60      148.09     42.72 o 
   3  11 -16      102.31       89.83      8.74 o 
   5  11 -16       45.79       81.38     43.75 o 
   7  11 -16       18.66       63.65      7.98 o 
   9  11 -16       27.82      168.31     52.22 o 
  -2  12 -16      230.38      257.89     20.36 o 
   0  12 -16       14.77      166.46     68.53 o 
   2  12 -16       11.32       37.05     35.13 o 
   4  12 -16      220.54      230.99     66.55 o 
   6  12 -16      227.82      265.10     50.55 o 
   1  13 -16       35.24       91.91     59.45 o 
   3  13 -16       93.28      168.49     51.79 o 
 -11   1 -15       22.88       22.71    110.27 o 
  -9   1 -15       10.54       40.01     22.12 o 
  -7   1 -15        8.10       20.78     18.31 o 
  -5   1 -15      157.68      135.28     27.01 o 
  -3   1 -15      947.27      921.67     40.50 o 
  -1   1 -15     4530.57     4227.96     74.54 o 
   1   1 -15      115.22      189.51     18.28 o 
   3   1 -15      171.33      255.06     30.50 o 
   5   1 -15       24.41       62.26     19.30 o 
   7   1 -15      861.23      889.89     27.58 o 
   9   1 -15      350.59      356.43     16.61 o 
  11   1 -15      597.86      625.21     80.97 o 
  13   1 -15      343.11      328.38     33.42 o 
  15   1 -15      184.34      179.20     26.30 o 
 -12   2 -15      212.63      233.83     52.61 o 
 -10   2 -15      257.50      314.96     39.49 o 
  -8   2 -15      492.64      491.05     22.79 o 
  -6   2 -15      540.81      524.22     31.15 o 
  -4   2 -15     3546.28     3380.51    139.39 o 
  -2   2 -15      580.19      580.71     23.94 o 
   0   2 -15     1432.20     1582.11     77.36 o 
   2   2 -15     1120.24     1129.03     26.80 o 
   4   2 -15     6274.16     6243.77     41.10 o 
   6   2 -15      130.71      162.02     18.63 o 
   8   2 -15      489.74      475.18     23.03 o 
  10   2 -15     3605.49     3638.13     64.00 o 
  12   2 -15      233.04      214.34     24.78 o 
  14   2 -15      148.05      184.75     31.52 o 
 -11   3 -15      166.97      194.76     51.42 o 
  -9   3 -15      392.86      342.53     16.91 o 
  -7   3 -15      374.00      399.35     30.16 o 
  -5   3 -15      212.60      430.47     67.57 o 
  -3   3 -15      114.86      179.76     85.20 o 
  -1   3 -15      262.24      331.31     25.24 o 
   1   3 -15     1420.24     1539.79     54.84 o 
   3   3 -15      318.75      342.95     21.69 o 
   5   3 -15      691.72      795.06     39.88 o 
   7   3 -15      677.83      724.61     59.71 o 
   9   3 -15      141.87      175.87     57.87 o 
  11   3 -15      480.89      476.43     36.01 o 
  13   3 -15       12.70       11.30     78.26 o 
  15   3 -15       70.44       91.98     63.61 o 
 -10   4 -15      447.57      427.73     51.31 o 
  -8   4 -15      292.42      383.21     48.27 o 
  -6   4 -15      474.45      441.62     23.92 o 
  -4   4 -15     4683.46     4614.83     66.44 o 
  -2   4 -15     2799.44     2658.37     77.48 o 
   0   4 -15      288.58      269.00     58.55 o 
   2   4 -15     1164.84     1272.59    156.94 o 
   4   4 -15      385.53      371.80     53.28 o 
   6   4 -15     1274.20     1193.97    105.10 o 
   8   4 -15       88.19      111.15     26.02 o 
  10   4 -15     1668.19     1831.47     81.38 o 
  12   4 -15       30.19      117.00     54.20 o 
  14   4 -15      319.82      307.29     52.90 o 
 -11   5 -15      117.67      136.31     38.78 o 
  -9   5 -15      375.08      425.89     27.86 o 
  -7   5 -15     1011.26      967.57     30.16 o 
  -5   5 -15     1017.03      937.15     15.26 o 
  -3   5 -15     2173.47     1999.65     49.54 o 
  -1   5 -15     5440.40     5380.58     35.09 o 
   1   5 -15     1989.32     1857.72     14.71 o 
   3   5 -15     4378.55     4161.57     48.72 o 
   5   5 -15     4254.73     4135.56     48.11 o 
   7   5 -15      822.80      814.80     18.76 o 
   9   5 -15      170.98      195.76     21.45 o 
  11   5 -15     1510.80     1513.65     40.02 o 
  13   5 -15      642.09      633.34     18.39 o 
 -10   6 -15       88.93       79.56      9.30 o 
  -8   6 -15      131.92      101.32     37.03 o 
  -6   6 -15      415.01      446.06     44.47 o 
  -4   6 -15      685.79      692.41     58.79 o 
  -2   6 -15     3799.22     3458.37     93.86 o 
   0   6 -15     3057.77     2889.77    116.57 o 
   2   6 -15     2132.70     2229.66     77.79 o 
   4   6 -15     2805.10     2701.50     49.45 o 
   6   6 -15       97.21      124.71     31.40 o 
   8   6 -15      213.30      261.19     32.81 o 
  10   6 -15      214.68      191.81     36.61 o 
  12   6 -15      172.60      159.12     40.60 o 
  14   6 -15      100.39      177.15     50.24 o 
  -9   7 -15      392.46      332.20     29.21 o 
  -7   7 -15     1822.69     1860.06     63.02 o 
  -5   7 -15     2510.01     2566.55     78.62 o 
  -3   7 -15     2741.09     2722.88     20.54 o 
  -1   7 -15     4576.54     4247.00    112.45 o 
   1   7 -15     1022.78     1036.03     60.35 o 
   3   7 -15     2009.38     1967.78     76.85 o 
   5   7 -15     5243.50     4929.32     50.42 o 
   7   7 -15     2388.09     2274.20    209.47 o 
   9   7 -15        3.93        2.63     18.51 o 
  11   7 -15      249.16      333.97     38.39 o 
  13   7 -15      213.63      256.71     46.72 o 
  -8   8 -15      956.98      861.25     26.13 o 
  -6   8 -15      531.16      501.24    112.28 o 
  -4   8 -15     1810.58     1659.53    117.10 o 
  -2   8 -15     1973.12     1933.99     39.66 o 
   0   8 -15      437.52      417.09      0.59 o 
   2   8 -15      288.16      339.65     66.38 o 
   4   8 -15     4279.31     4011.44     10.36 o 
   6   8 -15      131.68      135.10     27.10 o 
   8   8 -15     1465.14     1683.14     48.86 o 
  10   8 -15      229.21      230.64     14.48 o 
  12   8 -15      110.52      120.71     54.64 o 
  -7   9 -15      990.76      899.85    105.33 o 
  -5   9 -15      629.09      589.34     80.73 o 
  -3   9 -15      366.38      376.18     35.95 o 
  -1   9 -15     1248.19     1266.43    121.10 o 
   1   9 -15      833.61      701.15     60.02 o 
   3   9 -15     1310.25     1412.62     67.26 o 
   5   9 -15      160.77      125.01     44.90 o 
   7   9 -15     1118.09      987.22     51.25 o 
   9   9 -15      362.98      322.78     13.35 o 
  11   9 -15      567.44      528.89     41.13 o 
  -6  10 -15      862.04      822.07     23.42 o 
  -4  10 -15      549.35      542.23     38.83 o 
  -2  10 -15      486.36      485.34     60.85 o 
   0  10 -15      690.39      700.98     33.01 o 
   2  10 -15     1164.67     1197.96    102.98 o 
   4  10 -15      628.17      636.69     67.90 o 
   6  10 -15     1006.56      933.19     67.35 o 
   8  10 -15      707.18      679.88     43.31 o 
  10  10 -15      350.40      350.72     31.78 o 
  -5  11 -15       78.50       96.96     20.89 o 
  -3  11 -15      670.32      670.63     46.77 o 
  -1  11 -15      335.93      419.49     67.79 o 
   1  11 -15      209.52      316.29     71.80 o 
   3  11 -15      704.18      650.58     12.59 o 
   5  11 -15      317.64      423.81     62.40 o 
   7  11 -15      377.04      365.70     58.28 o 
   9  11 -15      301.58      318.11     31.25 o 
  -4  12 -15      224.56      239.85     30.39 o 
  -2  12 -15      227.03      238.68     32.78 o 
   0  12 -15      683.97      608.45     35.19 o 
   2  12 -15      818.06      808.87     53.37 o 
   4  12 -15      615.83      573.44     45.84 o 
   6  12 -15      390.48      420.12     44.83 o 
  -1  13 -15      441.13      470.74     78.96 o 
   1  13 -15      333.37      417.02     51.38 o 
   3  13 -15       82.83      139.29     20.84 o 
 -12   0 -14      130.29      141.11      9.77 o 
 -10   0 -14      770.49      901.50    106.86 o 
  -8   0 -14     3731.67     3676.96     26.01 o 
  -6   0 -14     1571.18     1428.87     64.73 o 
  -4   0 -14     1854.31     1764.52     68.38 o 
  -2   0 -14     6119.87     5880.99    321.94 o 
   0   0 -14     2550.12     2574.04     43.37 o 
   2   0 -14      832.11      862.17     57.02 o 
   4   0 -14     4653.35     4687.12     55.39 o 
   6   0 -14     5627.75     5289.95    122.98 o 
   8   0 -14     7702.30     7599.75     69.31 o 
  10   0 -14       38.42       65.99      8.19 o 
  12   0 -14      704.15      737.09     83.91 o 
  14   0 -14      274.81      280.57      4.24 o 
 -11   1 -14     1351.85     1359.21     50.96 o 
  -9   1 -14      594.87      667.82     55.90 o 
  -7   1 -14      970.91      937.25     64.97 o 
  -5   1 -14     4286.94     3974.87     57.80 o 
  -3   1 -14     4646.42     4536.33     72.24 o 
  -1   1 -14     6494.30     6041.51     62.99 o 
   1   1 -14     5706.55     5385.07     35.46 o 
   3   1 -14     1774.20     1935.95     38.09 o 
   5   1 -14     1896.73     2008.37     34.77 o 
   7   1 -14     5563.96     5520.22     43.14 o 
   9   1 -14     3317.24     3197.06     26.12 o 
  11   1 -14     1143.89     1080.20     78.32 o 
  13   1 -14      797.19      816.02     66.61 o 
  15   1 -14      428.54      479.87     43.62 o 
 -12   2 -14      153.25      232.88     56.34 o 
 -10   2 -14      560.03      717.92    143.11 o 
  -8   2 -14     1053.26     1075.38     93.85 o 
  -6   2 -14     4133.48     3790.77     99.17 o 
  -4   2 -14     3726.77     3595.83     24.93 o 
  -2   2 -14     7004.65     6765.84     41.45 o 
   0   2 -14     7137.01     7470.84    240.69 o 
   2   2 -14     1142.94     1103.75     17.90 o 
   4   2 -14     2695.15     2769.74     31.74 o 
   6   2 -14     3666.93     3730.95     70.82 o 
   8   2 -14     5491.03     5479.83    164.49 o 
  10   2 -14     2170.61     2046.85     19.06 o 
  12   2 -14      944.66     1031.00    182.24 o 
  14   2 -14      112.92      114.32     19.89 o 
 -11   3 -14      273.21      326.29     26.42 o 
  -9   3 -14      799.58      756.39    127.96 o 
  -7   3 -14     2018.95     2053.29     36.12 o 
  -5   3 -14     1748.82     1697.79     95.04 o 
  -3   3 -14     6534.86     6046.06     58.57 o 
  -1   3 -14     1291.04     1303.41     77.00 o 
   1   3 -14    10305.52     9981.49    336.00 o 
   3   3 -14     2101.47     1980.55     35.60 o 
   5   3 -14      360.93      381.53     46.42 o 
   7   3 -14     3250.71     2954.81    116.57 o 
   9   3 -14     4847.88     4715.10     41.11 o 
  11   3 -14        0.98       24.68     16.33 o 
  13   3 -14     2318.38     2433.22     53.34 o 
  15   3 -14      177.18      183.96     56.02 o 
 -12   4 -14      111.65      132.59     21.18 o 
 -10   4 -14      617.85      668.88     24.97 o 
  -8   4 -14      498.33      449.40     18.61 o 
  -6   4 -14     1414.67     1355.51     53.71 o 
  -4   4 -14      926.20     1084.84    121.95 o 
  -2   4 -14     3836.06     3652.79     25.61 o 
   0   4 -14     7816.73     7542.70     66.85 o 
   2   4 -14     1383.24     1426.12     20.65 o 
   4   4 -14     2880.42     2778.18     28.46 o 
   6   4 -14     5302.45     5019.11     25.00 o 
   8   4 -14     2812.33     2809.44     36.90 o 
  10   4 -14     1291.61     1188.92     38.39 o 
  12   4 -14      364.87      362.47     31.85 o 
  14   4 -14       97.81       97.56     12.06 o 
 -11   5 -14       83.82      101.35     24.77 o 
  -9   5 -14      385.14      398.17     26.45 o 
  -7   5 -14       95.37      125.71     38.76 o 
  -5   5 -14     1963.96     2050.95     51.63 o 
  -3   5 -14      293.50      448.60     57.91 o 
  -1   5 -14     3838.79     3884.96     57.00 o 
   1   5 -14     1772.95     1870.67     94.15 o 
   3   5 -14     1218.79     1226.54     84.03 o 
   5   5 -14     1868.99     1641.02     33.27 o 
   7   5 -14     3706.77     3722.79     47.38 o 
   9   5 -14      659.91      640.70     24.90 o 
  11   5 -14      198.87      183.44     14.70 o 
  13   5 -14       64.36      125.02     29.50 o 
 -10   6 -14      296.69      351.38     47.66 o 
  -8   6 -14      240.95      252.49     40.85 o 
  -6   6 -14       97.60       91.66      8.88 o 
  -4   6 -14      852.04      830.88     26.64 o 
  -2   6 -14     1272.44     1467.19     89.80 o 
   0   6 -14     2022.34     2079.23     32.93 o 
   2   6 -14     2699.61     2596.80    179.42 o 
   4   6 -14     3051.41     3185.24     49.67 o 
   6   6 -14      791.31      975.41     71.57 o 
   8   6 -14      405.45      418.75     36.09 o 
  10   6 -14     1001.87      973.37     44.42 o 
  12   6 -14      500.34      473.70     33.78 o 
  14   6 -14      372.47      333.46     65.20 o 
  -9   7 -14       61.29       50.32     40.40 o 
  -7   7 -14      118.42      163.86     20.07 o 
  -5   7 -14      674.80      769.87     57.26 o 
  -3   7 -14      210.15      202.51     14.69 o 
  -1   7 -14     2257.17     2176.55     57.02 o 
   1   7 -14      555.71      728.50     27.54 o 
   3   7 -14      215.56      210.90      6.12 o 
   5   7 -14     2233.05     2074.62    159.94 o 
   7   7 -14       61.42       71.54     23.89 o 
   9   7 -14      514.65      502.72     28.38 o 
  11   7 -14      318.08      353.08     34.28 o 
  13   7 -14      116.81      104.51     39.69 o 
 -10   8 -14      142.99      189.71     25.07 o 
  -8   8 -14      218.73      331.06     63.55 o 
  -6   8 -14      116.29      111.68     11.67 o 
  -4   8 -14      209.38      258.10     39.08 o 
  -2   8 -14      203.71      227.60     59.10 o 
   0   8 -14      236.75      226.06     37.36 o 
   2   8 -14      842.57      854.55     52.84 o 
   4   8 -14     1814.98     1782.37     38.73 o 
   6   8 -14      368.30      360.67     18.37 o 
   8   8 -14      775.10      731.26     28.61 o 
  10   8 -14      188.73      191.09     18.90 o 
  12   8 -14       42.94      110.15     78.50 o 
  -9   9 -14       39.63       49.08     61.20 o 
  -7   9 -14        8.94       60.13     37.60 o 
  -5   9 -14       92.93      189.09     39.00 o 
  -3   9 -14      202.12      333.83     57.05 o 
  -1   9 -14      973.91      951.61     13.96 o 
   1   9 -14      170.93      152.24     45.37 o 
   3   9 -14     1287.60     1226.25      8.78 o 
   5   9 -14      310.90      283.91     26.65 o 
   7   9 -14      120.73      194.08     24.87 o 
   9   9 -14       84.84       98.05     11.01 o 
  11   9 -14        8.07       60.59     40.49 o 
  -8  10 -14      269.32      269.17     35.83 o 
  -6  10 -14       18.66       46.13     53.92 o 
  -4  10 -14      165.55      173.36     49.64 o 
  -2  10 -14      355.21      349.94     17.39 o 
   0  10 -14      212.48      200.42     65.96 o 
   2  10 -14       16.78       43.43     27.77 o 
   4  10 -14      321.94      388.74     56.35 o 
   6  10 -14      253.29      302.90     72.50 o 
   8  10 -14      165.44      199.67     76.62 o 
  10  10 -14      126.20      227.85     66.11 o 
  -5  11 -14        3.90       23.90     56.09 o 
  -3  11 -14       47.73      102.91     62.35 o 
  -1  11 -14      206.97      205.52     47.02 o 
   1  11 -14      828.87      797.81     47.19 o 
   3  11 -14       97.78       86.14      9.89 o 
   5  11 -14      134.95      170.04     56.43 o 
   7  11 -14       41.96       86.34     28.82 o 
   9  11 -14      121.04      127.04     24.02 o 
  -4  12 -14       33.70      189.08     79.08 o 
  -2  12 -14      193.08      217.38     44.28 o 
   0  12 -14      610.14      622.54     59.61 o 
   2  12 -14      176.08      188.29     40.56 o 
   4  12 -14       57.25       68.96     11.04 o 
   6  12 -14      122.94      160.63     28.35 o 
   8  12 -14       30.11      119.01     43.00 o 
  -1  13 -14       28.38       51.92     68.29 o 
   1  13 -14      291.63      335.75     28.69 o 
   3  13 -14      120.51      146.99     54.35 o 
   5  13 -14       12.90       80.51     38.19 o 
 -13   1 -13      201.45      189.81      8.20 o 
 -11   1 -13      199.50      202.07     35.88 o 
  -9   1 -13      125.36      132.40     13.26 o 
  -7   1 -13      437.94      482.01     38.61 o 
  -5   1 -13      999.28     1006.21     40.76 o 
  -3   1 -13     1185.45     1214.01     20.37 o 
  -1   1 -13     4188.02     3994.82     25.16 o 
   1   1 -13     2385.72     2439.04     56.45 o 
   3   1 -13      835.10      837.94     13.54 o 
   5   1 -13      733.42      879.70     61.10 o 
   7   1 -13     2530.68     2380.71     84.42 o 
   9   1 -13     1481.39     1499.01     36.36 o 
  11   1 -13      531.21      571.09     35.94 o 
  13   1 -13      536.66      503.46     53.08 o 
  15   1 -13       53.88       77.80     46.55 o 
 -12   2 -13       42.98       78.00     59.61 o 
 -10   2 -13      232.66      273.44     26.84 o 
  -8   2 -13      307.76      310.10     13.80 o 
  -6   2 -13       72.55      107.62     15.35 o 
  -4   2 -13      400.35      625.45     34.98 o 
  -2   2 -13      121.87      118.80      5.05 o 
   0   2 -13     2383.91     2436.04    147.99 o 
   2   2 -13      281.80      346.94     25.48 o 
   4   2 -13      691.52      773.21     56.79 o 
   6   2 -13     2163.36     2228.31     50.28 o 
   8   2 -13      430.41      463.75     36.83 o 
  10   2 -13     2447.02     2457.73     67.82 o 
  12   2 -13      300.29      566.35    124.99 o 
  14   2 -13       22.82       32.60     49.08 o 
 -11   3 -13       81.14       80.88     15.35 o 
  -9   3 -13      790.07      767.02     27.39 o 
  -7   3 -13      367.42      356.11     17.65 o 
  -5   3 -13     2798.36     2882.09     55.69 o 
  -3   3 -13     1062.39     1136.93     59.46 o 
  -1   3 -13     1099.04     1140.28     21.31 o 
   1   3 -13     1457.45     1543.07     38.19 o 
   3   3 -13     1915.93     1942.47     32.35 o 
   5   3 -13     4835.43     4544.69     41.53 o 
   7   3 -13      968.10      952.03     50.92 o 
   9   3 -13     6855.06     6408.90     95.50 o 
  11   3 -13     2160.49     2325.44     71.57 o 
  13   3 -13       60.57       57.27     53.55 o 
  15   3 -13       56.04      105.89     36.07 o 
 -12   4 -13      631.21      556.55      2.70 o 
 -10   4 -13      286.11      258.53     12.13 o 
  -8   4 -13      740.18      685.64     34.12 o 
  -6   4 -13      438.93      677.66     64.30 o 
  -4   4 -13     1585.25     1461.93     56.78 o 
  -2   4 -13      417.55      459.20     43.31 o 
   0   4 -13     3757.31     3895.78     49.83 o 
   2   4 -13     1831.26     1839.83     43.66 o 
   4   4 -13     3447.64     3345.12    100.77 o 
   6   4 -13      532.72      615.44     58.30 o 
   8   4 -13     2353.18     2213.76     40.98 o 
  10   4 -13      664.66      962.95     60.47 o 
  12   4 -13      260.85      270.25      9.61 o 
  14   4 -13       96.35      119.08     41.01 o 
 -11   5 -13      284.29      242.68     11.18 o 
  -9   5 -13      952.65      912.83     33.50 o 
  -7   5 -13      146.75      128.42     40.94 o 
  -5   5 -13     1246.66     1185.58     35.54 o 
  -3   5 -13     6271.09     5759.38     80.97 o 
  -1   5 -13     2460.66     2756.75    110.27 o 
   1   5 -13     1014.29     1134.64    107.69 o 
   3   5 -13     2251.52     2455.13     46.23 o 
   5   5 -13     1762.86     1988.67     61.56 o 
   7   5 -13        3.54       89.84     26.69 o 
   9   5 -13     2309.90     2132.07     48.85 o 
  11   5 -13     1223.92     1389.59     76.25 o 
  13   5 -13       31.35       37.18     27.25 o 
 -10   6 -13      312.97      360.38     16.83 o 
  -8   6 -13      810.66      802.78     17.14 o 
  -6   6 -13     2018.81     2012.00     94.50 o 
  -4   6 -13     1478.65     1412.66     31.85 o 
  -2   6 -13     4192.87     4014.27     91.39 o 
   0   6 -13     7226.51     7116.11     73.56 o 
   2   6 -13     3774.94     3578.51     39.96 o 
   4   6 -13     1778.28     1689.70    130.76 o 
   6   6 -13     2556.37     2396.16     43.38 o 
   8   6 -13     1253.39     1289.85     56.63 o 
  10   6 -13     1698.34     1973.70     49.80 o 
  12   6 -13     1674.77     1566.92     31.72 o 
  14   6 -13      388.37      419.60     29.60 o 
  -9   7 -13       91.12      169.63     31.25 o 
  -7   7 -13      326.76      314.23     72.64 o 
  -5   7 -13      579.03      578.22     38.56 o 
  -3   7 -13     1538.46     1616.23     26.36 o 
  -1   7 -13     2372.15     2607.64    109.80 o 
   1   7 -13     2934.08     2713.09     52.72 o 
   3   7 -13     4604.94     4365.21     68.73 o 
   5   7 -13     1490.07     1553.50     48.74 o 
   7   7 -13     1456.27     1394.77     16.19 o 
   9   7 -13     1368.49     1244.32     24.42 o 
  11   7 -13      558.39      489.05     42.23 o 
  13   7 -13      122.94      165.70     61.49 o 
 -10   8 -13      390.25      450.16     75.67 o 
  -8   8 -13      122.73      129.22      2.29 o 
  -6   8 -13     1881.61     2088.66     51.04 o 
  -4   8 -13      439.86      501.62     33.57 o 
  -2   8 -13     3584.49     3488.69     73.79 o 
   0   8 -13     2806.76     2821.11     57.02 o 
   2   8 -13     3934.94     3779.63     44.43 o 
   4   8 -13      964.22      897.86     77.38 o 
   6   8 -13     5801.04     5441.34    118.09 o 
   8   8 -13     1725.64     1575.80     29.37 o 
  10   8 -13      698.60      834.61     70.18 o 
  12   8 -13      366.73      350.39     40.21 o 
  -9   9 -13      128.43      131.69     18.12 o 
  -7   9 -13      445.43      438.98     18.81 o 
  -5   9 -13      597.84      583.57     52.60 o 
  -3   9 -13     1772.50     1866.00    105.98 o 
  -1   9 -13     3112.88     2773.94    134.87 o 
   1   9 -13     2603.48     2577.06     47.13 o 
   3   9 -13      603.92      579.15     16.30 o 
   5   9 -13     1774.03     1937.94     53.58 o 
   7   9 -13     1301.39     1254.84    152.20 o 
   9   9 -13     1036.10     1124.62     71.98 o 
  11   9 -13      224.00      244.39     38.13 o 
  -8  10 -13       39.76       39.51     21.14 o 
  -6  10 -13      633.82      567.75     54.20 o 
  -4  10 -13     1342.98     1371.24     42.98 o 
  -2  10 -13     1495.18     1794.77     77.12 o 
   0  10 -13      781.96      767.95    153.64 o 
   2  10 -13      119.35      150.76     25.07 o 
   4  10 -13     1202.55     1242.32     42.19 o 
   6  10 -13      574.36      591.00     70.61 o 
   8  10 -13      687.30      705.70     23.39 o 
  10  10 -13      195.03      189.72     30.48 o 
  -7  11 -13      339.45      364.71     31.71 o 
  -5  11 -13      483.26      577.53     59.26 o 
  -3  11 -13      898.00     1048.64     51.90 o 
  -1  11 -13     1113.29     1164.88    143.82 o 
   1  11 -13     1605.11     1473.94     31.48 o 
   3  11 -13     1720.48     1808.02    183.60 o 
   5  11 -13     2285.36     2258.35     68.29 o 
   7  11 -13      260.88      327.53     78.58 o 
   9  11 -13      310.39      367.99     39.73 o 
  -4  12 -13      339.70      350.59     36.09 o 
  -2  12 -13      231.84      260.27     32.75 o 
   0  12 -13      453.16      411.78     39.97 o 
   2  12 -13       10.06       67.06     47.61 o 
   4  12 -13      617.58      722.02    171.36 o 
   6  12 -13      132.67      266.23     70.48 o 
   8  12 -13      184.87      246.92     32.09 o 
  -3  13 -13      327.71      301.35     30.13 o 
  -1  13 -13      641.17      608.99     38.13 o 
   1  13 -13      127.86      146.31     20.54 o 
   3  13 -13       89.14      180.82     64.92 o 
   5  13 -13      381.87      424.68     46.74 o 
 -12   0 -12     1273.97     1112.99      1.53 o 
 -10   0 -12      913.54      883.02      6.71 o 
  -8   0 -12     1596.28     1508.19     32.48 o 
  -6   0 -12     6427.37     6448.18     34.01 o 
  -4   0 -12     4045.90     3953.19     45.07 o 
  -2   0 -12     7658.25     7077.89     88.27 o 
   0   0 -12    18704.08    17970.19    117.22 o 
   2   0 -12    80633.09    78434.05     78.85 o 
   4   0 -12     7506.65     7225.54     55.50 o 
   6   0 -12     2140.55     2235.30     62.40 o 
   8   0 -12     5131.89     4942.88     46.63 o 
  10   0 -12     6155.83     6074.88     61.79 o 
  12   0 -12      543.56      538.90     35.78 o 
  14   0 -12     1320.93     1261.39     86.74 o 
  16   0 -12      162.61      238.91     58.84 o 
 -13   1 -12      450.43      461.48     46.23 o 
 -11   1 -12      481.30      520.75     30.83 o 
  -9   1 -12      459.31      497.05     86.20 o 
  -7   1 -12     3278.29     3005.90     23.27 o 
  -5   1 -12     1995.96     1968.35     34.12 o 
  -3   1 -12     4903.87     4539.50     43.16 o 
  -1   1 -12     4677.02     4550.02     87.78 o 
   1   1 -12    28467.94    26858.81    201.83 o 
   3   1 -12     7805.16     7339.05    131.62 o 
   5   1 -12     6905.44     6559.60    116.38 o 
   7   1 -12     4651.09     4392.92     27.08 o 
   9   1 -12     2109.77     1958.44     42.11 o 
  11   1 -12     1978.59     2055.97     39.60 o 
  13   1 -12      355.65      335.96     14.59 o 
  15   1 -12      221.63      242.56     87.68 o 
 -12   2 -12      424.71      482.53     56.91 o 
 -10   2 -12      175.33      218.10     39.61 o 
  -8   2 -12      351.05      379.18     68.24 o 
  -6   2 -12     1480.05     1424.44     15.16 o 
  -4   2 -12    10941.84    11198.70    244.69 o 
  -2   2 -12     6292.09     6316.94    116.05 o 
   0   2 -12     4461.97     4169.89     24.82 o 
   2   2 -12     6967.61     6596.43    111.16 o 
   4   2 -12      763.28      728.42     22.54 o 
   6   2 -12     2544.06     2401.71     36.37 o 
   8   2 -12     4957.79     4842.46     38.00 o 
  10   2 -12     2418.93     2410.96     51.58 o 
  12   2 -12     1514.63     1687.78     59.32 o 
  14   2 -12     1086.52      981.67    161.41 o 
 -13   3 -12      692.90      713.67     45.89 o 
 -11   3 -12      326.16      317.83     71.02 o 
  -9   3 -12      915.97      845.80     49.88 o 
  -7   3 -12     1904.77     1748.39     76.15 o 
  -5   3 -12     1555.03     1557.06     68.45 o 
  -3   3 -12     1239.24     1307.77    148.79 o 
  -1   3 -12     8201.74     7838.75     64.59 o 
   1   3 -12     1559.50     1817.12     60.61 o 
   3   3 -12     4315.36     4177.40     35.08 o 
   5   3 -12     1861.51     2109.50     60.38 o 
   7   3 -12     5463.12     5206.57     29.35 o 
   9   3 -12     1829.82     1803.43     47.25 o 
  11   3 -12     4132.35     4154.52     59.20 o 
  13   3 -12     1676.83     1630.98    116.10 o 
  15   3 -12      343.63      380.70     38.53 o 
 -12   4 -12       14.42       39.07     25.57 o 
 -10   4 -12      911.88      800.10     25.51 o 
  -8   4 -12     1418.69     1415.18     35.71 o 
  -6   4 -12     1298.82     1581.61     44.99 o 
  -4   4 -12     1134.06     1216.43     59.33 o 
  -2   4 -12     1362.82     1436.93     94.13 o 
   0   4 -12     3497.66     3448.53     21.45 o 
   2   4 -12     2096.18     2053.40     48.28 o 
   4   4 -12     2189.87     2230.12     41.51 o 
   6   4 -12     1016.93     1062.61     33.42 o 
   8   4 -12     2508.01     2479.65     75.22 o 
  10   4 -12     3295.53     3134.44     58.61 o 
  12   4 -12      935.77      815.18     17.42 o 
  14   4 -12      174.24      221.67     23.63 o 
 -11   5 -12      169.19      222.30     75.65 o 
  -9   5 -12      620.12      638.23     49.02 o 
  -7   5 -12      635.59      611.31     42.29 o 
  -5   5 -12      813.40      795.71     31.90 o 
  -3   5 -12     2480.73     2383.04    111.20 o 
  -1   5 -12     3096.75     3264.40     66.31 o 
   1   5 -12     2555.52     2629.06     31.19 o 
   3   5 -12     2799.37     2691.26      8.45 o 
   5   5 -12     2408.31     2510.05     35.13 o 
   7   5 -12     4151.93     3752.07     63.85 o 
   9   5 -12     1791.59     1744.55     37.02 o 
  11   5 -12      789.65      799.93     29.12 o 
  13   5 -12      270.40      259.16     34.66 o 
  15   5 -12      151.25      168.15     49.66 o 
 -12   6 -12      200.26      209.08     21.88 o 
 -10   6 -12      726.52      741.92     46.27 o 
  -8   6 -12      282.25      268.36     56.06 o 
  -6   6 -12      150.19      180.19     32.82 o 
  -4   6 -12       52.59       55.35      9.95 o 
  -2   6 -12      332.74      354.49     38.52 o 
   0   6 -12      597.95      615.28    102.51 o 
   2   6 -12     1252.33     1428.28     70.44 o 
   4   6 -12     2022.12     2269.59     52.95 o 
   6   6 -12     2193.03     2250.77     53.80 o 
   8   6 -12      331.16      355.09     18.60 o 
  10   6 -12      503.63      512.52     14.71 o 
  12   6 -12       39.71       69.36     63.86 o 
  14   6 -12      496.75      509.52     39.01 o 
 -11   7 -12      114.37      154.88     14.07 o 
  -9   7 -12      656.71      580.75     23.09 o 
  -7   7 -12      285.13      365.79     34.86 o 
  -5   7 -12       88.80       95.63     44.99 o 
  -3   7 -12      822.89      923.70     67.38 o 
  -1   7 -12      965.42     1098.82     41.33 o 
   1   7 -12     1150.60     1151.47    100.51 o 
   3   7 -12     1954.47     2089.50     54.69 o 
   5   7 -12      301.97      319.96     14.18 o 
   7   7 -12      214.02      269.62     51.19 o 
   9   7 -12      159.02      150.97      7.61 o 
  11   7 -12      350.36      331.69     20.97 o 
  13   7 -12      132.72      172.40     31.83 o 
 -10   8 -12       21.46       32.84     27.89 o 
  -8   8 -12      962.99      931.08     42.82 o 
  -6   8 -12      289.71      366.23     42.66 o 
  -4   8 -12      230.18      232.77     38.13 o 
  -2   8 -12      734.24      741.34     34.28 o 
   0   8 -12     3211.67     3031.56     16.36 o 
   2   8 -12      220.73      321.60     47.65 o 
   4   8 -12     1358.35     1279.40     32.76 o 
   6   8 -12      966.56      964.32     51.81 o 
   8   8 -12      795.40      890.54     19.55 o 
  10   8 -12       42.03      101.37     27.81 o 
  12   8 -12      406.48      457.94     20.77 o 
  -9   9 -12      162.45      172.18     49.25 o 
  -7   9 -12      680.37      667.99     14.82 o 
  -5   9 -12      110.22      121.49     31.35 o 
  -3   9 -12      499.40      536.62     62.21 o 
  -1   9 -12      389.00      364.17     13.18 o 
   1   9 -12      267.11      313.53     55.53 o 
   3   9 -12      315.18      474.26     93.62 o 
   5   9 -12      171.85      238.24     49.60 o 
   7   9 -12      144.78      145.27     12.97 o 
   9   9 -12      185.17      201.96     18.50 o 
  11   9 -12      211.18      239.74     34.06 o 
  -8  10 -12      156.33      157.23     65.11 o 
  -6  10 -12      208.53      233.79     31.54 o 
  -4  10 -12       58.00       65.33     16.24 o 
  -2  10 -12       35.20       95.59     50.85 o 
   0  10 -12      915.94     1135.82     61.02 o 
   2  10 -12     1157.85     1032.72     44.25 o 
   4  10 -12      526.50      516.94      2.88 o 
   6  10 -12      939.78      922.24     34.60 o 
   8  10 -12      116.16      113.86     18.60 o 
  10  10 -12      317.61      309.70     15.41 o 
  -7  11 -12       19.28       77.15     42.89 o 
  -5  11 -12      127.24      151.12     54.49 o 
  -3  11 -12      472.06      552.14     49.40 o 
  -1  11 -12     1431.11     1428.47     66.83 o 
   1  11 -12      471.27      520.87     50.48 o 
   3  11 -12      352.94      450.80     56.40 o 
   5  11 -12       56.00       55.55     64.85 o 
   7  11 -12      149.08      189.62     56.54 o 
   9  11 -12      157.67      181.64     48.25 o 
  -6  12 -12        7.88       30.84     71.91 o 
  -4  12 -12      508.81      510.72     33.19 o 
  -2  12 -12      247.66      298.82     40.73 o 
   0  12 -12      258.14      265.18     45.93 o 
   2  12 -12      248.91      256.63     27.30 o 
   4  12 -12      111.05      132.14     30.30 o 
   6  12 -12       37.32       35.69     21.45 o 
   8  12 -12       85.08       71.21     56.09 o 
  -3  13 -12       70.75       59.82     15.53 o 
  -1  13 -12      748.40      747.95     17.80 o 
   1  13 -12      418.34      476.28     33.84 o 
   3  13 -12        1.28        6.39      6.36 o 
   5  13 -12       36.33       59.91     42.37 o 
   0  14 -12      504.99      438.51     30.78 o 
   2  14 -12      399.55      381.47     16.54 o 
 -13   1 -11       10.52       61.54     26.13 o 
 -11   1 -11      294.96      251.94      8.13 o 
  -9   1 -11      490.76      505.62     25.86 o 
  -7   1 -11      100.62      121.31     13.89 o 
  -5   1 -11      291.74      340.03     44.22 o 
  -3   1 -11      103.58      127.82     19.79 o 
  -1   1 -11      669.92      678.48     66.13 o 
   1   1 -11      158.20      220.47     22.68 o 
   3   1 -11      710.34      864.36     45.09 o 
   5   1 -11     2556.44     2500.52     26.42 o 
   7   1 -11       19.20       82.62     21.81 o 
   9   1 -11      318.33      485.59     41.33 o 
  11   1 -11       77.59       95.75     34.14 o 
  13   1 -11      175.00      181.83    111.22 o 
  15   1 -11      179.50      203.69     65.49 o 
 -12   2 -11      274.87      292.26     54.89 o 
 -10   2 -11      585.56      550.80     31.25 o 
  -8   2 -11     1067.62     1197.13     56.19 o 
  -6   2 -11     1711.31     1711.32     52.31 o 
  -4   2 -11     4398.67     4237.40     58.89 o 
  -2   2 -11     1403.76     1335.22     46.04 o 
   0   2 -11     2572.92     2576.25     42.49 o 
   2   2 -11     1102.58     1086.70     63.08 o 
   4   2 -11    18570.21    18097.63    266.14 o 
   6   2 -11     3563.09     3488.61     63.44 o 
   8   2 -11     1108.94     1116.05     22.83 o 
  10   2 -11     1604.79     1843.79     69.53 o 
  12   2 -11      843.19      820.29     41.84 o 
  14   2 -11      145.59      295.28     65.58 o 
  16   2 -11      172.76      149.78     47.25 o 
 -13   3 -11      308.90      317.28     30.31 o 
 -11   3 -11     1213.94     1060.23     17.31 o 
  -9   3 -11      140.17      174.35     51.73 o 
  -7   3 -11      226.22      251.89     19.55 o 
  -5   3 -11      683.15      865.36     63.39 o 
  -3   3 -11      699.74      702.60    157.12 o 
  -1   3 -11     1874.78     1953.40     39.93 o 
   1   3 -11     5613.29     6101.59     96.74 o 
   3   3 -11     5162.39     5122.49    504.07 o 
   5   3 -11      401.39      568.24     38.46 o 
   7   3 -11     1333.37     1589.44     82.21 o 
   9   3 -11      388.05      453.58     41.25 o 
  11   3 -11      962.07      991.70     45.25 o 
  13   3 -11       31.75      185.45     66.17 o 
  15   3 -11       37.00       52.18     21.71 o 
 -12   4 -11       95.58      167.87     66.40 o 
 -10   4 -11      488.13      523.06     46.83 o 
  -8   4 -11      593.30      608.31     45.57 o 
  -6   4 -11     1670.75     1651.37     67.01 o 
  -4   4 -11     1590.04     1412.54     26.76 o 
  -2   4 -11     1681.67     1806.22     49.37 o 
   0   4 -11      994.42     1140.24     36.69 o 
   2   4 -11     4541.84     4504.08     43.62 o 
   4   4 -11     6310.65     6095.93     59.87 o 
   6   4 -11      598.89      597.21     28.25 o 
   8   4 -11     1618.45     1619.31     25.20 o 
  10   4 -11     3331.36     3201.00    166.17 o 
  12   4 -11      567.08      675.39     46.41 o 
  14   4 -11      192.06      247.61     32.99 o 
 -11   5 -11      842.41      820.39     27.53 o 
  -9   5 -11      404.30      363.33     34.37 o 
  -7   5 -11      644.93      646.02     38.76 o 
  -5   5 -11     3755.87     3767.08     57.20 o 
  -3   5 -11     1932.39     1926.97     95.80 o 
  -1   5 -11     2370.30     2256.78     75.32 o 
   1   5 -11     5362.11     5341.20     11.65 o 
   3   5 -11     3540.40     3424.85     23.64 o 
   5   5 -11     1313.53     1219.34     29.44 o 
   7   5 -11     2151.23     2011.46      8.13 o 
   9   5 -11     1095.63     1104.20     45.22 o 
  11   5 -11     2254.72     2033.03     25.17 o 
  13   5 -11      867.85      883.56     55.09 o 
  15   5 -11      255.36      296.04     40.84 o 
 -12   6 -11       57.17      102.04     50.96 o 
 -10   6 -11      535.24      553.49     74.26 o 
  -8   6 -11      371.56      425.27     27.06 o 
  -6   6 -11      186.14      203.32     52.43 o 
  -4   6 -11     1875.18     1739.22    134.93 o 
  -2   6 -11     2298.43     2118.48     37.43 o 
   0   6 -11      482.40      540.19      9.77 o 
   2   6 -11      714.56      792.21     34.74 o 
   4   6 -11     3291.11     3338.90     58.13 o 
   6   6 -11      815.39      907.14     95.62 o 
   8   6 -11      210.63      234.22     66.04 o 
  10   6 -11     1555.34     1601.68     37.55 o 
  12   6 -11      465.74      538.11     95.86 o 
  14   6 -11        4.43       30.76      7.41 o 
 -11   7 -11      595.48      541.96     33.01 o 
  -9   7 -11      889.67      762.70     17.37 o 
  -7   7 -11     1187.64     1165.42     80.71 o 
  -5   7 -11      915.75      993.34     39.25 o 
  -3   7 -11     2419.87     2509.04     32.79 o 
  -1   7 -11     2188.33     2320.25     35.38 o 
   1   7 -11     4396.92     4164.57     20.07 o 
   3   7 -11     4738.49     4405.83    117.86 o 
   5   7 -11     2139.91     2156.37     37.18 o 
   7   7 -11     1175.65     1250.33     19.03 o 
   9   7 -11     2109.10     2068.58     68.66 o 
  11   7 -11     1103.19     1204.64     76.32 o 
  13   7 -11      275.26      316.12     56.14 o 
 -10   8 -11      550.95      548.51     55.80 o 
  -8   8 -11      753.22      752.38     26.17 o 
  -6   8 -11       44.46       88.40     28.02 o 
  -4   8 -11      733.28      771.11     32.29 o 
  -2   8 -11     1996.80     2024.74     61.28 o 
   0   8 -11     1452.98     1438.70    130.58 o 
   2   8 -11      168.09      439.33     65.73 o 
   4   8 -11     2325.62     2384.06     54.28 o 
   6   8 -11     2140.56     1944.13     19.14 o 
   8   8 -11      908.23     1150.66     58.14 o 
  10   8 -11      755.36      699.46     46.73 o 
  12   8 -11     1757.29     1687.37     67.97 o 
  -9   9 -11      174.16      203.22     19.27 o 
  -7   9 -11     1110.78      966.71     23.40 o 
  -5   9 -11      242.38      329.64     59.00 o 
  -3   9 -11     1077.04     1155.33     44.39 o 
  -1   9 -11     1052.47     1111.06     42.66 o 
   1   9 -11     1807.63     2004.83     58.73 o 
   3   9 -11      592.43      553.54     17.42 o 
   5   9 -11     1784.21     1611.19     84.46 o 
   7   9 -11     2528.90     2599.00     40.79 o 
   9   9 -11     1890.78     2047.10     39.17 o 
  11   9 -11     1840.82     1728.89     81.88 o 
  -8  10 -11      419.48      420.76     25.34 o 
  -6  10 -11     1171.18     1379.08     69.26 o 
  -4  10 -11      631.95      772.10     71.26 o 
  -2  10 -11     3507.11     3452.10     51.72 o 
   0  10 -11     2067.71     2240.39     46.49 o 
   2  10 -11     2356.25     2358.61    110.63 o 
   4  10 -11      748.66      808.71     79.62 o 
   6  10 -11      615.77      596.28     34.60 o 
   8  10 -11     1328.41     1199.63     38.03 o 
  10  10 -11     1211.31     1106.06     15.13 o 
  -7  11 -11      675.14      597.06     41.60 o 
  -5  11 -11      702.13      787.08    126.93 o 
  -3  11 -11      453.26      473.17     49.96 o 
  -1  11 -11     1359.27     1377.10    161.47 o 
   1  11 -11     1506.31     1393.38    143.58 o 
   3  11 -11      806.92      835.78     49.63 o 
   5  11 -11      243.66      213.68     63.20 o 
   7  11 -11     1128.05     1131.64     65.13 o 
   9  11 -11       74.00       94.61     57.29 o 
  -6  12 -11      460.87      464.15     47.36 o 
  -4  12 -11      146.99      166.66     42.05 o 
  -2  12 -11      308.20      349.17     38.20 o 
   0  12 -11     1897.86     1982.57     44.67 o 
   2  12 -11     2027.79     1946.81     39.31 o 
   4  12 -11      666.79      598.95      4.77 o 
   6  12 -11      485.77      461.11     28.36 o 
   8  12 -11      588.51      669.90     63.54 o 
  -5  13 -11       38.78       72.55     68.50 o 
  -3  13 -11      253.24      338.42     74.60 o 
  -1  13 -11      363.81      369.93     21.77 o 
   1  13 -11      189.53      256.80     43.71 o 
   3  13 -11      763.73      696.91     21.48 o 
   5  13 -11      788.15      776.44     48.77 o 
   7  13 -11      694.50      626.08     33.25 o 
   0  14 -11      441.92      412.13     59.79 o 
   2  14 -11      186.25      198.64     32.07 o 
   4  14 -11       62.20       74.44     32.32 o 
 -14   0 -10       80.15      142.99     20.95 o 
 -12   0 -10     2111.50     1984.00      8.71 o 
 -10   0 -10      781.20      764.04     49.66 o 
  -8   0 -10      319.87      306.93      5.30 o 
  -6   0 -10     6605.05     6748.01     63.22 o 
  -4   0 -10     5815.76     5510.31     22.35 o 
  -2   0 -10     2801.53     2676.18    117.57 o 
   0   0 -10    21836.50    21114.64     70.85 o 
   2   0 -10     6401.65     6524.00     45.32 o 
   4   0 -10     9554.97     9490.41    273.66 o 
   6   0 -10    16496.03    16008.86    631.05 o 
   8   0 -10     1160.92     1386.88     47.02 o 
  10   0 -10      143.18      221.14     47.78 o 
  12   0 -10     3536.04     3506.67     46.49 o 
  14   0 -10     1847.04     2002.36    106.51 o 
 -13   1 -10      450.77      393.49     14.77 o 
 -11   1 -10      168.40      192.34     29.60 o 
  -9   1 -10     2669.39     2747.92     36.48 o 
  -7   1 -10     1195.05     1288.89     47.81 o 
  -5   1 -10     2602.50     2513.74     43.10 o 
  -3   1 -10    10167.80     9844.19     48.02 o 
  -1   1 -10     2114.71     2258.08     40.93 o 
   1   1 -10     7199.62     7081.61    211.31 o 
   3   1 -10    17846.33    17105.01     36.23 o 
   5   1 -10    11826.57    11204.20    274.16 o 
   7   1 -10     3728.04     3603.46     40.00 o 
   9   1 -10     6877.63     6360.31    142.93 o 
  11   1 -10      936.32      958.23     19.18 o 
  13   1 -10     2266.00     2150.18     68.61 o 
  15   1 -10     1111.29     1366.89    142.17 o 
 -12   2 -10      332.45      314.44     29.84 o 
 -10   2 -10      701.55      707.05     30.34 o 
  -8   2 -10     1179.08     1374.66     94.47 o 
  -6   2 -10     2576.23     2648.54     57.22 o 
  -4   2 -10     1846.68     1634.95     15.20 o 
  -2   2 -10     9145.50     9365.43     35.93 o 
   0   2 -10     3908.02     3826.62     44.96 o 
   2   2 -10     9511.91     9303.15    106.97 o 
   4   2 -10    12302.22    11597.66     59.74 o 
   6   2 -10     6245.55     5849.82     40.93 o 
   8   2 -10     3274.15     3420.99     67.86 o 
  10   2 -10      445.83      505.47     72.40 o 
  12   2 -10     2667.56     2602.84     57.14 o 
  14   2 -10     1295.05     1286.26     25.09 o 
  16   2 -10      253.97      273.33     46.08 o 
 -13   3 -10      176.17      173.55     64.08 o 
 -11   3 -10      832.68      769.50     16.33 o 
  -9   3 -10      398.18      414.17     49.32 o 
  -7   3 -10      178.83      234.03     19.68 o 
  -5   3 -10      664.95      682.90     51.41 o 
  -3   3 -10     3779.54     3560.72     29.67 o 
  -1   3 -10     8521.70     8000.07    237.61 o 
   1   3 -10     7367.53     7961.67     36.84 o 
   3   3 -10     8487.90     8505.36     25.08 o 
   5   3 -10     2164.82     2045.48     48.31 o 
   7   3 -10      650.10      603.53     65.67 o 
   9   3 -10     2602.80     2555.12     23.53 o 
  11   3 -10      622.61      804.67     76.56 o 
  13   3 -10     1189.30     1441.26     56.80 o 
  15   3 -10      349.47      377.35     44.41 o 
 -12   4 -10       81.71       91.73     17.40 o 
 -10   4 -10      767.51      644.52     41.10 o 
  -8   4 -10     1308.65     1358.47     42.49 o 
  -6   4 -10      951.01      996.41     70.00 o 
  -4   4 -10      671.31      637.24     33.73 o 
  -2   4 -10     4210.03     4177.01     76.79 o 
   0   4 -10     4728.94     4841.59     61.21 o 
   2   4 -10     9027.17     8651.84    151.03 o 
   4   4 -10     1794.10     1770.32     86.70 o 
   6   4 -10      642.56      630.75     20.25 o 
   8   4 -10     3891.43     3926.61     51.88 o 
  10   4 -10     1483.69     1463.75     42.73 o 
  12   4 -10     1210.39     1174.75    144.64 o 
  14   4 -10      175.21      176.00     65.99 o 
 -13   5 -10       23.39       29.94     37.16 o 
 -11   5 -10      350.94      397.75     42.17 o 
  -9   5 -10      821.02      792.09     27.62 o 
  -7   5 -10     2089.89     1917.18    114.81 o 
  -5   5 -10      496.97      541.01     29.61 o 
  -3   5 -10      209.81      246.19     25.02 o 
  -1   5 -10     1044.30     1162.18    106.63 o 
   3   5 -10     1357.42     1440.22     45.25 o 
   5   5 -10       66.79      159.93     45.14 o 
   7   5 -10     3724.57     3514.03    169.47 o 
   9   5 -10      666.32      602.25    117.94 o 
  11   5 -10      215.39      206.95     24.06 o 
  13   5 -10      269.09      227.54     37.72 o 
  15   5 -10      200.57      290.74     81.23 o 
 -12   6 -10      128.90      113.05      3.74 o 
 -10   6 -10      247.35      232.98     34.37 o 
  -8   6 -10      356.63      372.58     40.76 o 
  -6   6 -10     3792.66     3695.09     59.03 o 
  -4   6 -10     2011.28     1948.77     38.85 o 
  -2   6 -10     3623.62     3442.84     62.84 o 
   0   6 -10     3525.33     3308.79     51.55 o 
   2   6 -10      478.75      426.27     18.25 o 
   4   6 -10     3228.15     3146.42     39.36 o 
   6   6 -10     2039.85     2006.24    103.47 o 
   8   6 -10     1788.02     1887.20     82.26 o 
  10   6 -10      828.73      775.13     36.64 o 
  12   6 -10      763.71      742.38     43.58 o 
  14   6 -10      214.49      295.43     45.84 o 
 -11   7 -10      101.24       73.70     34.84 o 
  -9   7 -10      840.74      826.12     25.01 o 
  -7   7 -10      927.81      860.98     12.07 o 
  -5   7 -10     2429.63     2493.70     40.03 o 
  -3   7 -10       10.61       77.05     56.84 o 
  -1   7 -10      905.98      970.62     33.64 o 
   1   7 -10     1415.34     1648.05     53.81 o 
   3   7 -10     1082.92     1069.34     33.26 o 
   5   7 -10      779.19      823.88    105.84 o 
   7   7 -10      356.58      351.97     14.32 o 
   9   7 -10      419.64      448.10     40.02 o 
  11   7 -10      926.69     1201.44     44.14 o 
  13   7 -10      311.77      350.88     43.63 o 
 -10   8 -10       17.72      100.77     38.84 o 
  -8   8 -10      438.71      368.78     41.04 o 
  -6   8 -10      684.79      718.98     37.39 o 
  -4   8 -10     1001.59      987.28     30.02 o 
  -2   8 -10      429.65      453.17     32.96 o 
   0   8 -10      284.89      336.52     22.45 o 
   2   8 -10      236.66      232.39      6.09 o 
   4   8 -10      102.63      122.70     24.40 o 
   6   8 -10      199.00      266.00     29.49 o 
   8   8 -10      826.47      866.37     54.19 o 
  10   8 -10      578.44      525.83     11.58 o 
  12   8 -10       74.80      184.00     71.53 o 
  -9   9 -10       32.39       39.74     45.22 o 
  -7   9 -10       98.41      119.98     23.62 o 
  -5   9 -10      370.60      351.62     40.90 o 
  -3   9 -10      529.32      533.79     66.45 o 
  -1   9 -10     1059.24     1048.01     32.10 o 
   1   9 -10     1431.16     1457.95     77.38 o 
   3   9 -10      261.39      264.55      7.65 o 
   5   9 -10      235.18      331.18     45.41 o 
   7   9 -10      121.39      188.46     37.94 o 
   9   9 -10      199.99      203.27     15.03 o 
  11   9 -10      599.39      566.33     17.25 o 
  -8  10 -10      130.37      117.46     37.95 o 
  -6  10 -10      444.47      417.02     32.24 o 
  -4  10 -10      516.33      510.77     34.60 o 
  -2  10 -10      229.52      292.50     37.35 o 
   0  10 -10      600.91      611.38     15.79 o 
   2  10 -10      657.47      595.86    116.87 o 
   4  10 -10      170.14      199.27     27.91 o 
   6  10 -10     1374.28     1317.99     35.58 o 
   8  10 -10      149.59      140.42      6.51 o 
  10  10 -10      149.75      158.34     18.39 o 
  -7  11 -10      239.66      323.36     46.66 o 
  -5  11 -10      153.13      249.62     68.31 o 
  -3  11 -10      162.97      224.51     52.86 o 
  -1  11 -10      170.73      202.55     63.67 o 
   1  11 -10      621.59      611.97     49.08 o 
   3  11 -10       48.26      110.30     55.90 o 
   5  11 -10      281.41      308.93     18.62 o 
   7  11 -10       87.24      136.12     72.14 o 
   9  11 -10        2.63       56.36     48.58 o 
  -6  12 -10      310.85      318.49     21.42 o 
  -4  12 -10      592.90      590.47     48.23 o 
  -2  12 -10      392.65      414.89     70.61 o 
   0  12 -10      198.92      194.99     52.20 o 
   2  12 -10      282.95      276.22     21.13 o 
   4  12 -10      360.75      365.59     24.48 o 
   6  12 -10      108.22       99.37     10.95 o 
   8  12 -10      265.05      260.14     25.36 o 
  -5  13 -10      217.71      217.29      9.42 o 
  -3  13 -10       89.30      108.48     41.01 o 
  -1  13 -10      257.20      305.45     65.03 o 
   1  13 -10       56.06       63.72     34.37 o 
   3  13 -10      289.28      293.03     18.77 o 
   5  13 -10      426.81      363.79     43.99 o 
   7  13 -10      154.92      126.53     24.50 o 
  -2  14 -10       75.66       80.14     24.97 o 
   0  14 -10      299.51      267.43     16.76 o 
   2  14 -10      298.52      335.82     41.19 o 
   4  14 -10      104.89      250.01     79.44 o 
 -13   1  -9      146.98      189.91     26.30 o 
 -11   1  -9      815.60      872.79     61.45 o 
  -9   1  -9     1831.99     1924.50     70.85 o 
  -7   1  -9      288.04      332.54     27.44 o 
  -5   1  -9      305.91      287.68     27.23 o 
  -3   1  -9     2612.62     2600.44     23.39 o 
  -1   1  -9      824.63      826.09     23.19 o 
   1   1  -9     1759.00     1734.56     23.92 o 
   3   1  -9     1930.65     2121.75     43.75 o 
   5   1  -9      127.55      201.19     18.28 o 
   7   1  -9      816.05      808.27     31.87 o 
   9   1  -9     2051.18     2007.04     72.77 o 
  11   1  -9      626.94      612.69     42.72 o 
  13   1  -9       60.38       64.26     49.84 o 
  15   1  -9        1.68       65.09     38.91 o 
 -14   2  -9       60.97       46.17     20.30 o 
 -12   2  -9      259.06      360.43     61.23 o 
 -10   2  -9      371.75      365.62     10.53 o 
  -8   2  -9      105.41      108.33     20.29 o 
  -6   2  -9     1175.45     1190.37     36.71 o 
  -4   2  -9     1045.92     1272.86     45.32 o 
  -2   2  -9     1419.29     1596.45    109.46 o 
   0   2  -9     1456.90     1475.57     61.32 o 
   2   2  -9      839.40      819.34     28.53 o 
   4   2  -9     1319.65     1299.19     94.22 o 
   6   2  -9     1420.89     1379.82     18.22 o 
   8   2  -9     2290.30     2274.19     34.12 o 
  10   2  -9     1381.55     1534.36     55.64 o 
  12   2  -9       98.36      196.34     39.26 o 
  14   2  -9      424.77      436.15     15.65 o 
  16   2  -9       15.05       98.54     55.29 o 
 -13   3  -9       99.16      140.15     73.67 o 
 -11   3  -9      382.76      354.41     31.49 o 
  -9   3  -9     1536.71     1673.07    173.53 o 
  -7   3  -9     1821.25     1853.28     24.90 o 
  -5   3  -9     7003.99     6658.42    113.83 o 
  -3   3  -9      309.92      397.07     64.97 o 
  -1   3  -9       94.96      250.77     16.43 o 
   1   3  -9      266.89      242.91     92.27 o 
   3   3  -9     6060.58     5791.99     53.86 o 
   5   3  -9    11328.60    11761.56    155.18 o 
   7   3  -9     1918.69     2158.13     43.76 o 
   9   3  -9      415.54      589.85     55.28 o 
  11   3  -9     1684.81     1591.23     18.50 o 
  13   3  -9      778.89      756.54     41.48 o 
  15   3  -9      245.38      253.63     71.40 o 
 -12   4  -9      139.30      185.55     44.96 o 
 -10   4  -9      142.95      193.98     23.81 o 
  -8   4  -9      230.23      231.05     16.23 o 
  -6   4  -9      142.28      180.16     23.28 o 
  -4   4  -9     2780.97     2824.45     49.29 o 
  -2   4  -9      252.99      319.36     23.79 o 
   0   4  -9     4625.03     4461.54     39.49 o 
   2   4  -9     1430.50     1398.26    150.77 o 
   4   4  -9     3906.66     3665.14     47.26 o 
   6   4  -9      455.70      571.23    110.24 o 
   8   4  -9     2062.15     2186.51    128.58 o 
  10   4  -9     1939.67     2103.35     53.48 o 
  12   4  -9      500.47      513.43     30.97 o 
  14   4  -9      400.55      378.73     36.15 o 
 -13   5  -9      608.04      627.75     64.85 o 
 -11   5  -9      165.43      222.90     20.36 o 
  -9   5  -9     1326.62     1245.22     72.50 o 
  -7   5  -9     1690.62     1583.00     47.87 o 
  -5   5  -9      417.43      560.36     60.26 o 
  -3   5  -9     1322.10     1706.71     56.75 o 
  -1   5  -9     4389.72     4201.03     70.49 o 
   1   5  -9     2319.23     2558.68     60.02 o 
   3   5  -9     1009.28     1066.28     61.58 o 
   5   5  -9     3202.24     3103.86    111.11 o 
   7   5  -9     2492.68     2558.88     96.12 o 
   9   5  -9      133.97      130.14     27.36 o 
  11   5  -9      453.20      515.43     29.65 o 
  13   5  -9      263.73      236.27     40.84 o 
  15   5  -9      126.22      123.93     11.09 o 
 -12   6  -9      166.83      163.92     26.80 o 
 -10   6  -9      609.56      602.36     73.85 o 
  -8   6  -9        1.63       77.05     14.39 o 
  -6   6  -9     4798.03     4352.23    110.83 o 
  -4   6  -9     2755.44     2630.41    132.03 o 
  -2   6  -9     1075.69     1191.04     52.86 o 
   0   6  -9     2465.75     2443.13     95.86 o 
   2   6  -9     8209.51     8050.29    108.49 o 
   4   6  -9     2494.77     2545.99     38.68 o 
   6   6  -9      631.15      588.66     21.00 o 
   8   6  -9     1441.31     1361.41     48.49 o 
  10   6  -9      913.69      868.60     23.79 o 
  12   6  -9      565.61      519.85     30.28 o 
  14   6  -9     1001.41     1014.17     53.70 o 
 -11   7  -9       37.66       94.07     42.03 o 
  -9   7  -9      348.08      347.74     23.70 o 
  -7   7  -9       84.65       91.63     12.74 o 
  -5   7  -9     1483.24     1499.38     56.60 o 
  -3   7  -9      336.51      365.37     52.33 o 
  -1   7  -9      272.51      260.92     27.59 o 
   1   7  -9      556.31      804.97     47.37 o 
   3   7  -9     3257.24     3202.67    139.53 o 
   5   7  -9     1872.49     2123.44     47.91 o 
   7   7  -9      340.84      579.77     40.96 o 
   9   7  -9      415.95      413.36     33.88 o 
  11   7  -9      591.47      539.43     24.90 o 
  13   7  -9      381.38      444.98     59.83 o 
 -10   8  -9      740.03      725.28     41.13 o 
  -8   8  -9      114.41      159.34     21.23 o 
  -6   8  -9      442.87      424.90     12.83 o 
  -4   8  -9     2001.89     1909.78     23.22 o 
  -2   8  -9     1531.52     1726.62     38.75 o 
   0   8  -9      738.02      750.69     48.02 o 
   2   8  -9     4902.89     4837.81     30.65 o 
   4   8  -9     1559.41     1581.96     42.83 o 
   6   8  -9     2914.84     2817.92     31.64 o 
   8   8  -9     1178.22     1102.93     31.56 o 
  10   8  -9      907.91      896.90     29.54 o 
  12   8  -9      808.08      839.84     95.86 o 
 -11   9  -9      452.92      356.95     27.42 o 
  -9   9  -9      857.71      928.74     98.24 o 
  -7   9  -9      958.91     1086.51     51.71 o 
  -5   9  -9      808.18      957.18     32.92 o 
  -3   9  -9      403.22      384.42     34.08 o 
  -1   9  -9     2160.77     2023.37     44.37 o 
   1   9  -9     1909.55     2104.20     50.91 o 
   3   9  -9     3762.35     3494.43     48.16 o 
   5   9  -9      670.30      642.50     49.09 o 
   7   9  -9     1128.49     1188.46     66.21 o 
   9   9  -9     1250.52     1266.58     26.37 o 
  11   9  -9     1487.88     1429.30     52.66 o 
  13   9  -9      381.48      346.55     25.83 o 
 -10  10  -9      227.24      244.56     33.42 o 
  -8  10  -9     1272.33     1034.09     76.14 o 
  -6  10  -9      472.32      420.19     27.30 o 
  -4  10  -9      989.20      986.66     74.12 o 
  -2  10  -9      220.46      213.31     55.98 o 
   0  10  -9      168.88      192.47     33.54 o 
   2  10  -9     1029.79     1044.73     68.85 o 
   4  10  -9     1532.03     1722.70     25.57 o 
   6  10  -9     1340.92     1262.30     35.32 o 
   8  10  -9      849.09      752.05     38.91 o 
  10  10  -9     1145.36     1207.53     28.83 o 
  12  10  -9      471.90      434.93     15.43 o 
  -9  11  -9      408.58      378.37      2.35 o 
  -7  11  -9      248.55      225.83     59.67 o 
  -5  11  -9      446.03      504.10     56.74 o 
  -3  11  -9     1060.57     1160.52     82.09 o 
  -1  11  -9     1251.86     1157.34     93.09 o 
   1  11  -9      302.83      316.99     15.86 o 
   3  11  -9     1393.88     1266.58     15.51 o 
   5  11  -9     3034.47     2885.83    126.34 o 
   7  11  -9      585.17      602.77     41.21 o 
   9  11  -9      410.86      380.89     30.67 o 
  11  11  -9     1368.01     1338.13     71.26 o 
  -6  12  -9      171.07      172.27     63.14 o 
  -4  12  -9      265.96      306.15     68.08 o 
  -2  12  -9       72.65       67.71     12.65 o 
   0  12  -9      673.16      886.24     88.38 o 
   2  12  -9     1461.88     1500.07     41.54 o 
   4  12  -9     1224.88     1115.09     31.31 o 
   6  12  -9      858.84      783.66     17.04 o 
   8  12  -9       43.66       49.07     37.84 o 
  -5  13  -9      604.79      595.50     31.07 o 
  -3  13  -9      284.29      259.48     32.79 o 
  -1  13  -9      703.47      730.14    104.86 o 
   1  13  -9     1942.26     1780.59     31.83 o 
   3  13  -9      600.45      524.23      5.77 o 
   5  13  -9      146.43      171.50     48.19 o 
   7  13  -9       18.62       14.45     45.98 o 
  -2  14  -9      576.07      565.49     50.46 o 
   0  14  -9      791.59      789.68     40.58 o 
   2  14  -9      295.93      315.18     37.84 o 
   4  14  -9      273.29      271.60     11.59 o 
 -14   0  -8      437.74      408.03     87.56 o 
 -12   0  -8     2037.03     2147.47    116.75 o 
 -10   0  -8      235.31      238.09     26.13 o 
  -8   0  -8     5600.45     5639.55     64.14 o 
  -6   0  -8     5899.38     5610.47     45.09 o 
  -4   0  -8     7282.37     7389.00     63.77 o 
  -2   0  -8     9610.00     9431.02     53.61 o 
   0   0  -8    11161.91    10494.93      1.18 o 
   2   0  -8    18269.39    18418.76    157.97 o 
   4   0  -8    14073.05    14035.77    122.40 o 
   6   0  -8     3236.89     3153.05     59.14 o 
   8   0  -8     3457.08     3458.49     50.25 o 
  10   0  -8     3560.82     3356.61     33.31 o 
  14   0  -8     1259.34     1404.15     55.90 o 
  16   0  -8     1512.75     1352.01      5.30 o 
 -13   1  -8     1061.23      931.87     19.48 o 
 -11   1  -8      898.24      859.11     23.95 o 
  -9   1  -8     1345.10     1378.42     39.14 o 
  -7   1  -8     2262.26     2217.99     63.27 o 
  -5   1  -8     2257.13     2523.45     74.61 o 
  -3   1  -8     7378.42     6837.14     42.06 o 
  -1   1  -8     2965.82     2951.77     38.71 o 
   1   1  -8    19857.42    19979.69     62.85 o 
   3   1  -8     1633.42     1779.77     45.39 o 
   5   1  -8     2127.29     2256.29     33.74 o 
   7   1  -8     2281.62     2318.18     31.47 o 
   9   1  -8     1127.14     1283.88     88.91 o 
  11   1  -8      379.87      496.92    122.63 o 
  13   1  -8      519.11      557.47     47.33 o 
  15   1  -8      654.07      864.85     40.49 o 
 -14   2  -8      222.85      179.30     26.88 o 
 -12   2  -8       44.28       72.93     27.72 o 
 -10   2  -8       66.60      110.36     26.40 o 
  -8   2  -8     2314.42     2151.55     50.33 o 
  -6   2  -8      839.59     1101.92     46.13 o 
  -4   2  -8     1330.02     1228.84     96.72 o 
  -2   2  -8     6618.21     6607.62     67.22 o 
   0   2  -8      463.94      599.33     40.64 o 
   2   2  -8     2435.15     2448.38     18.93 o 
   4   2  -8     1274.93     1195.36     16.65 o 
   6   2  -8     5837.28     5646.81     21.15 o 
   8   2  -8     3951.21     3876.33     44.62 o 
  10   2  -8     3807.73     3614.63     42.54 o 
  12   2  -8      687.62      729.87     38.74 o 
  14   2  -8      663.59      610.21     38.53 o 
  16   2  -8      521.18      495.93      8.47 o 
 -13   3  -8      421.48      447.77     17.30 o 
 -11   3  -8      340.15      412.85     60.33 o 
  -9   3  -8      939.20      911.66     76.91 o 
  -7   3  -8     2165.26     2166.38     44.87 o 
  -5   3  -8     5980.08     5816.09     31.84 o 
  -3   3  -8      532.72      586.33     42.86 o 
  -1   3  -8    13528.17    13037.57    242.76 o 
   1   3  -8     7720.94     7497.86      7.77 o 
   3   3  -8       10.27       78.35     26.16 o 
   5   3  -8      721.83      689.51     31.40 o 
   7   3  -8     7301.87     7047.55     28.76 o 
   9   3  -8     2003.19     2019.22     37.93 o 
  11   3  -8     1726.68     1887.10     57.68 o 
  13   3  -8     1384.14     1202.58     11.65 o 
  15   3  -8      849.07      714.98     39.64 o 
 -14   4  -8      136.69      187.10     46.30 o 
 -12   4  -8      262.61      254.20      4.24 o 
 -10   4  -8      668.15      756.03     75.73 o 
  -8   4  -8     2448.51     2376.05     28.84 o 
  -6   4  -8     1106.68     1224.66     38.13 o 
  -4   4  -8     1892.86     1893.54     59.96 o 
  -2   4  -8     1407.06     1424.40     99.62 o 
   0   4  -8      289.90      574.32     82.26 o 
   2   4  -8     4305.65     3974.95     30.50 o 
   4   4  -8      773.67     1095.67     51.27 o 
   6   4  -8     2713.52     2501.82     92.38 o 
   8   4  -8      791.87      770.04     46.63 o 
  10   4  -8     1604.98     1692.79     49.60 o 
  12   4  -8      332.66      340.27     42.96 o 
  14   4  -8      391.97      364.34     60.74 o 
 -13   5  -8      123.65      168.54     56.98 o 
 -11   5  -8      849.56      794.62     47.92 o 
  -9   5  -8      288.98      313.41     16.09 o 
  -7   5  -8     1038.88     1018.41     30.95 o 
  -5   5  -8      877.68     1276.76     51.85 o 
  -3   5  -8      913.54      873.96    121.44 o 
  -1   5  -8      372.08      415.63     28.67 o 
   1   5  -8      635.99      656.47     40.84 o 
   3   5  -8     8313.97     7993.72     61.32 o 
   5   5  -8    17476.87    16520.60    303.33 o 
   7   5  -8     2143.99     2024.00     94.05 o 
   9   5  -8      864.30      917.42     63.86 o 
  11   5  -8      244.89      310.85     27.18 o 
  13   5  -8      432.11      409.24     24.13 o 
  15   5  -8       67.92       69.83     23.13 o 
 -12   6  -8      143.10      219.66     78.15 o 
 -10   6  -8      581.19      548.42     47.25 o 
  -8   6  -8      985.11      921.24     18.62 o 
  -6   6  -8      124.31      142.55     12.84 o 
  -4   6  -8      371.40      495.99     64.62 o 
  -2   6  -8      165.69      237.84     37.34 o 
   0   6  -8     6652.79     6451.11     89.13 o 
   2   6  -8      198.50      208.47     25.40 o 
   4   6  -8     3335.46     3370.72     38.39 o 
   6   6  -8      450.53      450.24     71.07 o 
   8   6  -8      422.61      431.14     23.38 o 
  10   6  -8      277.47      270.03     38.16 o 
  12   6  -8      287.43      306.57     21.95 o 
  14   6  -8      242.24      294.65     42.43 o 
 -11   7  -8       61.79       56.57     56.37 o 
  -9   7  -8      615.00      600.07     25.93 o 
  -7   7  -8      738.09      681.72    218.52 o 
  -5   7  -8      336.53      383.76     28.61 o 
  -3   7  -8     3496.61     3252.61     87.15 o 
  -1   7  -8     1457.78     1368.11     26.44 o 
   1   7  -8      475.17      449.00     16.25 o 
   3   7  -8     1170.28     1334.39     44.21 o 
   5   7  -8     1891.16     1795.04     27.09 o 
   7   7  -8       45.05      164.64     32.92 o 
   9   7  -8      117.20      180.14     39.00 o 
  11   7  -8      565.71      538.11     29.94 o 
  13   7  -8      149.84      116.95     59.97 o 
 -12   8  -8      157.00      166.54     39.96 o 
 -10   8  -8       90.47      144.21     25.13 o 
  -8   8  -8      263.82      271.65     54.89 o 
  -6   8  -8      917.66      871.76     31.62 o 
  -4   8  -8     1187.18     1397.61     72.20 o 
  -2   8  -8     1575.25     1480.82     47.37 o 
   0   8  -8     2148.13     2185.37     50.37 o 
   2   8  -8     2276.25     2145.99     29.64 o 
   4   8  -8     3013.31     3094.40     38.89 o 
   6   8  -8      310.97      323.69     43.62 o 
   8   8  -8       72.95       69.51     31.29 o 
  10   8  -8      396.15      462.93     32.21 o 
 -11   9  -8       21.28       26.36     16.83 o 
  -9   9  -8      418.84      442.55     26.12 o 
  -7   9  -8      506.35      501.75     25.62 o 
  -5   9  -8      270.94      250.76      9.04 o 
  -3   9  -8     1240.25     1079.28    178.82 o 
  -1   9  -8      168.13      177.38     18.30 o 
   1   9  -8      202.02      223.69     31.29 o 
   3   9  -8       27.94       55.16     28.48 o 
   5   9  -8      467.57      477.44     16.98 o 
   7   9  -8      231.30      232.77     32.46 o 
   9   9  -8       76.65      184.81     47.66 o 
  11   9  -8      470.38      447.88     22.79 o 
  13   9  -8       76.14       88.81     53.73 o 
 -10  10  -8       23.85      114.98     57.55 o 
  -8  10  -8       63.30       89.29     20.23 o 
  -6  10  -8      375.73      344.95     50.98 o 
  -4  10  -8      352.36      361.44     16.91 o 
  -2  10  -8     1646.06     1737.88     61.66 o 
   0  10  -8      839.65      833.51     58.79 o 
   2  10  -8      397.31      360.60      1.88 o 
   4  10  -8      738.78      738.98     28.58 o 
   6  10  -8      105.73      182.19     22.78 o 
   8  10  -8      140.84      101.36     16.08 o 
  10  10  -8       25.78       25.48     16.52 o 
  12  10  -8      418.43      508.26     67.64 o 
  -9  11  -8       24.42       21.65     81.09 o 
  -7  11  -8       71.17       70.15     13.48 o 
  -5  11  -8       39.52       79.08     52.54 o 
  -3  11  -8       30.55      105.72     26.23 o 
  -1  11  -8      593.50      552.78      7.90 o 
   1  11  -8       11.59       55.35     29.48 o 
   3  11  -8      156.81      167.71     77.91 o 
   5  11  -8       82.27      156.58     38.37 o 
   7  11  -8      535.03      564.30     31.83 o 
   9  11  -8      152.93      184.37     29.05 o 
  11  11  -8       24.52       37.25     34.19 o 
  -8  12  -8       80.88       93.44     82.26 o 
  -6  12  -8       22.95       51.49     55.37 o 
  -4  12  -8      658.07      599.65     43.27 o 
  -2  12  -8      765.95      774.81     49.52 o 
   0  12  -8      132.68      187.64     57.67 o 
   2  12  -8      264.19      253.15     14.83 o 
   4  12  -8       16.11       56.88     59.14 o 
   6  12  -8      246.49      225.08     30.60 o 
   8  12  -8      303.71      371.60     37.10 o 
  -5  13  -8       91.99      135.79     76.49 o 
  -3  13  -8       15.73       58.51     48.46 o 
  -1  13  -8      576.62      574.99     45.45 o 
   1  13  -8       52.02       86.03     34.54 o 
   3  13  -8      112.92      143.64     43.49 o 
   5  13  -8       55.15      130.66     73.49 o 
   7  13  -8      501.44      455.33     24.66 o 
  -2  14  -8      341.75      303.20     41.72 o 
   0  14  -8      323.39      307.09     28.68 o 
   2  14  -8      145.11      185.52     47.21 o 
   4  14  -8      226.05      267.30     31.19 o 
 -13   1  -7       55.67       84.75     27.60 o 
 -11   1  -7        5.62       16.86     44.72 o 
  -9   1  -7      403.71      451.30     69.87 o 
  -7   1  -7      890.50      959.29     25.24 o 
  -5   1  -7     2412.31     2346.13     56.51 o 
  -3   1  -7     3804.94     3595.14     17.35 o 
  -1   1  -7     1716.86     1864.16     85.78 o 
   1   1  -7     1005.29     1019.02     44.56 o 
   3   1  -7     1348.83     1420.44    122.60 o 
   5   1  -7     2043.83     2127.59    111.23 o 
   7   1  -7     1131.47     1133.80     19.07 o 
   9   1  -7      946.62      980.70     67.66 o 
  11   1  -7      128.35      148.13     33.84 o 
  13   1  -7      126.35      286.57     71.91 o 
  15   1  -7      161.44      271.86     78.85 o 
 -14   2  -7       59.02       83.10     31.36 o 
 -12   2  -7      417.77      367.90     27.48 o 
 -10   2  -7      580.78      780.20    121.63 o 
  -8   2  -7     2384.14     2256.21    119.84 o 
  -6   2  -7     2174.94     2161.19     29.14 o 
  -4   2  -7      526.56      755.83     62.30 o 
  -2   2  -7      464.20      567.97     30.74 o 
   0   2  -7     7278.06     7192.48     48.25 o 
   2   2  -7     4217.46     4265.92     41.50 o 
   4   2  -7    15548.23    14714.51    236.88 o 
   6   2  -7     2465.54     2471.49     50.07 o 
   8   2  -7      641.35      698.64     32.21 o 
  10   2  -7      128.31      169.66     50.61 o 
  12   2  -7      140.34      201.74     66.49 o 
  14   2  -7      444.05      519.13     45.42 o 
  16   2  -7      298.80      336.64     26.14 o 
 -13   3  -7       67.57      134.85     61.02 o 
 -11   3  -7      258.77      281.81     23.66 o 
  -9   3  -7      784.14      768.68     24.32 o 
  -7   3  -7      476.65      619.60     43.67 o 
  -5   3  -7    12890.51    12354.83    110.89 o 
  -3   3  -7     1474.74     1480.56     56.25 o 
  -1   3  -7     2401.64     2602.30     25.98 o 
   1   3  -7     2071.47     2252.18     37.42 o 
   3   3  -7     3518.85     3543.94     70.25 o 
   5   3  -7      973.11      997.63     32.70 o 
   7   3  -7     2792.61     2829.44      9.05 o 
   9   3  -7      772.16      830.10     60.70 o 
  11   3  -7      205.80      252.31     27.72 o 
  13   3  -7      232.66      236.56     40.55 o 
  15   3  -7       26.53       23.24     37.78 o 
 -14   4  -7      282.35      306.34    110.27 o 
 -12   4  -7      541.63      652.12     92.27 o 
 -10   4  -7      232.89      245.97     32.13 o 
  -8   4  -7      437.47      543.41     63.73 o 
  -6   4  -7     4220.23     4190.47     54.39 o 
  -4   4  -7     9206.01     9267.98    130.75 o 
  -2   4  -7      224.76      227.53     17.84 o 
   0   4  -7     1736.50     1950.35     44.94 o 
   2   4  -7     3814.39     3615.48    114.16 o 
   4   4  -7     1256.78     1320.46     47.95 o 
   6   4  -7     2192.37     2178.55     27.48 o 
   8   4  -7      128.51      188.50     29.11 o 
  10   4  -7      537.88      545.38     35.12 o 
  12   4  -7      409.21      521.18     66.98 o 
  14   4  -7       37.77      111.49     32.31 o 
 -13   5  -7      180.89      212.75     18.51 o 
 -11   5  -7     1027.64     1035.88     45.46 o 
  -9   5  -7       46.98       75.32     22.19 o 
  -7   5  -7      379.65      308.51     16.19 o 
  -5   5  -7      876.72      842.05     20.60 o 
  -3   5  -7    28601.18    27189.13    260.23 o 
  -1   5  -7     2002.98     1852.26     32.07 o 
   1   5  -7     1666.45     1596.11     41.09 o 
   3   5  -7     1770.27     1867.39    127.99 o 
   5   5  -7      641.56      626.12     17.12 o 
   7   5  -7      574.30      619.01     37.02 o 
   9   5  -7     6359.25     6045.68     38.45 o 
  11   5  -7      806.19      749.26     50.81 o 
  13   5  -7      314.15      288.84     45.72 o 
  15   5  -7      601.24      609.51     17.77 o 
 -12   6  -7      269.70      331.35     67.00 o 
 -10   6  -7      251.37      280.93     57.92 o 
  -8   6  -7     2770.86     2755.31     31.62 o 
  -6   6  -7     1271.46     1233.16    114.14 o 
  -4   6  -7      468.38      479.55     38.65 o 
  -2   6  -7      344.44      488.32     32.84 o 
   0   6  -7     4144.06     4229.02     50.78 o 
   2   6  -7      866.85      975.31     52.17 o 
   4   6  -7      676.37      729.04     18.79 o 
   6   6  -7     1703.00     1654.27     33.64 o 
   8   6  -7      498.20      555.42     72.55 o 
  10   6  -7      309.27      332.69     37.45 o 
  12   6  -7     1765.02     1710.74     91.44 o 
  14   6  -7      184.32      224.67     21.81 o 
 -13   7  -7      311.32      325.29     18.75 o 
 -11   7  -7      382.30      380.00     54.75 o 
  -9   7  -7      562.62      537.53     39.44 o 
  -7   7  -7      262.37      272.26     30.06 o 
  -5   7  -7     2021.41     1914.14     34.17 o 
  -3   7  -7     3591.82     3379.59     91.38 o 
  -1   7  -7     3190.15     3075.42    176.12 o 
   1   7  -7     2695.78     2604.94     50.51 o 
   3   7  -7     3842.38     3673.32     36.78 o 
   5   7  -7     1671.61     1705.64     43.14 o 
   7   7  -7     2380.04     2281.35     40.07 o 
   9   7  -7      152.42      141.35     19.83 o 
  11   7  -7     1035.27      910.64     18.29 o 
  13   7  -7       59.61       86.91     40.71 o 
 -12   8  -7      297.33      352.77     26.74 o 
 -10   8  -7      325.03      310.26     50.33 o 
  -8   8  -7      580.87      582.64     26.53 o 
  -6   8  -7      768.50      760.47     17.26 o 
  -4   8  -7       33.73      151.00     32.78 o 
  -2   8  -7     2316.96     2154.69     87.57 o 
   0   8  -7     1288.27     1448.56     50.02 o 
   2   8  -7     1851.89     1674.01     13.43 o 
   4   8  -7     4565.85     4198.04     78.74 o 
   6   8  -7     2701.03     2633.32     47.43 o 
   8   8  -7      397.46      373.30     32.96 o 
  10   8  -7      222.04      311.33     23.39 o 
  12   8  -7      592.40      565.51     28.70 o 
 -11   9  -7      405.54      364.34     47.54 o 
  -9   9  -7     1276.95     1125.16    124.82 o 
  -7   9  -7      379.97      380.11     12.57 o 
  -5   9  -7      253.57      286.36     25.49 o 
  -3   9  -7      513.55      566.58     43.45 o 
  -1   9  -7      708.58      783.19     40.77 o 
   1   9  -7     3407.00     3085.42     23.53 o 
   3   9  -7     1881.66     1751.40    104.45 o 
   5   9  -7     2526.05     2313.26    118.62 o 
   7   9  -7     1755.32     1818.38     83.75 o 
   9   9  -7      177.65      141.50     23.82 o 
  11   9  -7      385.92      369.69     12.56 o 
  13   9  -7      274.34      306.57     21.50 o 
 -10  10  -7      109.27      102.36     50.14 o 
  -8  10  -7      888.73      844.77     11.09 o 
  -6  10  -7     1119.37     1109.13     34.46 o 
  -4  10  -7     1248.17     1117.98     13.33 o 
  -2  10  -7     1529.51     1535.24     99.21 o 
   0  10  -7      121.73      232.78     63.63 o 
   2  10  -7     1046.11     1065.26     72.05 o 
   4  10  -7      177.02      270.30     39.31 o 
   6  10  -7     2806.56     2694.46     47.39 o 
   8  10  -7      494.91      458.91     42.11 o 
  10  10  -7     1397.19     1294.34     44.91 o 
  12  10  -7      487.16      451.01     48.93 o 
  -9  11  -7      176.95      137.93      7.89 o 
  -7  11  -7      643.09      580.17     46.11 o 
  -5  11  -7      842.80      906.83     43.13 o 
  -3  11  -7     1446.68     1456.81     91.21 o 
  -1  11  -7      879.87      952.34     45.26 o 
   1  11  -7       31.25       45.95     73.14 o 
   3  11  -7     1755.81     1637.03     95.21 o 
   5  11  -7     1409.45     1418.03     95.76 o 
   7  11  -7       18.09       42.75     37.68 o 
   9  11  -7      478.79      437.36     21.86 o 
  11  11  -7      143.06      187.38     25.48 o 
  -8  12  -7      392.25      416.33     29.05 o 
  -6  12  -7      481.11      530.05     46.87 o 
  -4  12  -7      877.28      892.68     20.95 o 
  -2  12  -7      306.37      366.86     63.63 o 
   0  12  -7     1059.79     1006.17     31.23 o 
   2  12  -7     1103.86      979.06     17.30 o 
   4  12  -7      524.46      532.18     50.02 o 
   6  12  -7      109.23      154.93     35.38 o 
   8  12  -7      603.81      570.50     27.06 o 
  -5  13  -7      203.20      190.24      7.31 o 
  -3  13  -7      142.01      142.52     26.48 o 
  -1  13  -7      394.83      331.30     39.66 o 
   1  13  -7      791.15      682.40     72.84 o 
   3  13  -7      458.09      485.11     27.07 o 
   5  13  -7      471.13      422.71     29.72 o 
   7  13  -7      452.99      470.36     57.13 o 
  -4  14  -7      378.05      414.21     45.26 o 
  -2  14  -7       97.12      100.52      8.51 o 
   0  14  -7      308.95      364.47     40.30 o 
   2  14  -7      419.92      408.99     50.70 o 
   4  14  -7      380.29      354.82     13.11 o 
 -14   0  -6      106.93       56.73     50.49 o 
 -12   0  -6     1078.63     1189.13     54.02 o 
 -10   0  -6     1739.72     1725.09     85.68 o 
  -8   0  -6      574.50      821.23     80.38 o 
  -6   0  -6     3365.40     3137.28     63.48 o 
  -4   0  -6       79.35      459.09     63.72 o 
  -2   0  -6     1121.59     2141.07     42.66 o 
   0   0  -6     3217.13     3449.12     12.83 o 
   2   0  -6    24733.20    23529.52    129.64 o 
   4   0  -6     2203.72     2133.70     37.78 o 
   6   0  -6      377.59      375.77     61.90 o 
   8   0  -6     1113.99     1403.68     73.91 o 
  12   0  -6      713.58      701.78     68.61 o 
  14   0  -6      678.20      704.13     96.86 o 
  16   0  -6       62.53       93.45     48.72 o 
 -15   1  -6       76.82      144.04     37.62 o 
 -13   1  -6      406.22      377.59     42.07 o 
 -11   1  -6      539.18      535.25     61.67 o 
  -9   1  -6     3299.46     3153.83     96.27 o 
  -7   1  -6     3336.94     3551.09     51.37 o 
  -5   1  -6     9218.40     8850.02     58.79 o 
  -3   1  -6     2102.27     2094.32     13.03 o 
  -1   1  -6     5291.16     4999.54     39.84 o 
   1   1  -6     6598.01     6501.47    113.89 o 
   3   1  -6    15669.33    15723.23     74.50 o 
   5   1  -6     6579.79     6249.10     29.34 o 
   7   1  -6     3021.82     2771.66    187.42 o 
   9   1  -6     1600.05     1746.69     58.41 o 
  11   1  -6     1267.60     1260.51     27.95 o 
  13   1  -6      108.47      206.31     96.86 o 
  15   1  -6      423.85      490.94     68.01 o 
 -14   2  -6       91.83       81.38     49.25 o 
 -12   2  -6     1187.64     1138.06     19.30 o 
 -10   2  -6      456.14      610.87    129.52 o 
  -8   2  -6     2154.96     2018.01     44.33 o 
  -6   2  -6     9275.37     8745.93    462.04 o 
  -4   2  -6     5310.90     5199.31     63.82 o 
  -2   2  -6     2704.57     2591.61     48.13 o 
   0   2  -6     4488.25     5265.37     38.54 o 
   2   2  -6     8391.92     8081.51    103.85 o 
   4   2  -6      373.16      455.39     25.58 o 
   6   2  -6     6538.40     6223.15    105.72 o 
   8   2  -6     1382.25     1330.57     20.01 o 
  10   2  -6     1009.46     1008.41     47.02 o 
  12   2  -6     1334.56     1435.65     62.76 o 
  14   2  -6     1076.76     1088.09     55.31 o 
  16   2  -6      108.94      234.08    101.57 o 
 -13   3  -6      743.05     1015.06     56.73 o 
 -11   3  -6      935.57      955.22     70.73 o 
  -9   3  -6     5913.90     5558.12    161.06 o 
  -7   3  -6     8270.78     7767.07    474.46 o 
  -5   3  -6     5399.28     5301.76     48.66 o 
  -3   3  -6     3185.85     3151.03     24.54 o 
  -1   3  -6     3890.01     3957.74     86.68 o 
   1   3  -6     1005.06     1205.61     57.51 o 
   3   3  -6      558.80      588.38     13.68 o 
   5   3  -6     5640.28     5760.21     32.70 o 
   7   3  -6      188.66      342.80     73.27 o 
   9   3  -6     3469.68     3400.63     39.30 o 
  11   3  -6      722.02      630.60     21.40 o 
  13   3  -6     1691.25     1542.30     56.55 o 
  15   3  -6      180.83      211.17     34.79 o 
 -14   4  -6      844.87      840.27     76.10 o 
 -12   4  -6     1063.31     1169.05     77.09 o 
 -10   4  -6     3518.63     3419.14     58.17 o 
  -8   4  -6     2420.13     2353.52    110.38 o 
  -6   4  -6     3305.53     3267.97     65.69 o 
  -4   4  -6     2485.03     3246.22    133.62 o 
  -2   4  -6     5836.72     5401.35     32.47 o 
   0   4  -6     2879.29     2767.69     17.36 o 
   2   4  -6     4130.53     4678.62    343.94 o 
   4   4  -6     3738.27     3433.22     25.58 o 
   6   4  -6     4473.16     4319.22     78.17 o 
   8   4  -6     3769.31     3934.91     55.88 o 
  10   4  -6      586.66      530.58     19.97 o 
  12   4  -6     3270.59     3367.46     71.39 o 
  14   4  -6      276.96      299.87     39.72 o 
 -13   5  -6      849.89      749.40     28.48 o 
 -11   5  -6     1499.32     1582.10     64.41 o 
  -9   5  -6      211.38      232.08     14.34 o 
  -7   5  -6     1809.69     1850.19     46.83 o 
  -5   5  -6      713.34      666.47     44.85 o 
  -3   5  -6     2574.06     2474.93     34.47 o 
  -1   5  -6     3832.39     4005.35     46.95 o 
   1   5  -6       59.01      221.54     59.25 o 
   3   5  -6     4586.43     4431.65     47.97 o 
   5   5  -6      485.92      513.74     60.89 o 
   7   5  -6     1253.71     1271.59     26.16 o 
   9   5  -6      111.79      113.17     22.21 o 
  11   5  -6      469.35      429.14     43.87 o 
  13   5  -6      490.44      484.80     22.00 o 
  15   5  -6      187.30      177.54     28.72 o 
 -12   6  -6       31.50       88.33     88.03 o 
 -10   6  -6      373.51      405.15     19.93 o 
  -8   6  -6      489.74      470.18      6.57 o 
  -6   6  -6     3041.16     3178.34     79.91 o 
  -4   6  -6      309.67      336.04     19.42 o 
  -2   6  -6     7158.38     6857.94     69.17 o 
   0   6  -6      207.80      214.84     18.16 o 
   2   6  -6     3630.15     3463.01     29.71 o 
   4   6  -6     5004.13     4536.70    146.46 o 
   6   6  -6     2975.73     2919.66     25.16 o 
   8   6  -6     2576.84     2740.06     53.58 o 
  10   6  -6      164.82      171.88     31.13 o 
  12   6  -6      218.32      218.23     67.38 o 
  14   6  -6      272.89      310.71     27.40 o 
 -13   7  -6      180.18      190.92     63.96 o 
 -11   7  -6      195.14      209.83     38.60 o 
  -9   7  -6      421.57      454.75     19.97 o 
  -7   7  -6       48.69       80.05     33.07 o 
  -5   7  -6     3358.49     3174.87     80.29 o 
  -3   7  -6     2008.11     1839.09     77.85 o 
  -1   7  -6     2458.77     2636.32     55.65 o 
   1   7  -6      902.28     1121.45     54.65 o 
   3   7  -6     2836.23     2769.00     54.40 o 
   5   7  -6      201.35      256.65     41.34 o 
   7   7  -6     2015.27     1871.24    181.84 o 
   9   7  -6      215.28      231.32     36.24 o 
  11   7  -6      282.78      314.77     32.27 o 
  13   7  -6      189.31      193.48      9.24 o 
 -12   8  -6      254.72      327.11     73.80 o 
 -10   8  -6      231.33      228.80     40.84 o 
  -8   8  -6       95.21      152.97     46.97 o 
  -6   8  -6      456.09      492.86    102.37 o 
  -4   8  -6     1204.74     1247.08     42.61 o 
  -2   8  -6      174.02      231.59     31.63 o 
   0   8  -6      632.98      674.90     42.55 o 
   2   8  -6     1396.71     1439.38     74.71 o 
   4   8  -6     1585.86     1592.19     40.78 o 
   6   8  -6      619.74      691.75     26.14 o 
   8   8  -6     1089.27     1107.46     24.00 o 
  10   8  -6       17.76       37.92     23.63 o 
  12   8  -6       49.98       70.46     57.31 o 
 -11   9  -6      163.82      147.56     18.95 o 
  -9   9  -6      104.00      110.67     27.87 o 
  -7   9  -6       93.37      132.92     29.50 o 
  -5   9  -6      343.77      361.56     48.37 o 
  -3   9  -6     4721.59     4332.39      8.49 o 
  -1   9  -6      986.61      977.70     11.95 o 
   1   9  -6     1463.35     1506.93     30.10 o 
   3   9  -6      517.76      543.23      8.50 o 
   5   9  -6      149.11      180.17     32.21 o 
   7   9  -6        4.39       53.91     40.94 o 
   9   9  -6      582.26      616.88     24.65 o 
  11   9  -6       77.59       71.66      6.36 o 
  13   9  -6      261.01      292.49     27.90 o 
 -10  10  -6       37.24       45.90     19.42 o 
  -8  10  -6        9.55       66.66     25.42 o 
  -6  10  -6      876.66      818.04     31.29 o 
  -4  10  -6      362.99      412.31     39.29 o 
  -2  10  -6       15.22       73.78     40.89 o 
   0  10  -6      228.31      236.07     49.80 o 
   2  10  -6      457.16      434.87    150.52 o 
   4  10  -6     1320.99     1256.11     40.02 o 
   6  10  -6      455.57      492.39     84.25 o 
   8  10  -6     1247.58     1143.26     18.00 o 
  10  10  -6       53.83       67.38     60.55 o 
  12  10  -6       68.48      125.09     56.37 o 
  -9  11  -6       85.68      177.12     53.31 o 
  -7  11  -6      184.32      190.74     25.76 o 
  -5  11  -6      889.08      819.89     31.76 o 
  -3  11  -6      764.83      801.79     67.28 o 
  -1  11  -6       77.45      121.00     29.60 o 
   1  11  -6      185.00      262.17     51.54 o 
   3  11  -6       48.17       57.55     23.44 o 
   5  11  -6      655.31      574.37     26.37 o 
   7  11  -6      950.85      907.19     28.56 o 
   9  11  -6      195.65      202.43     28.11 o 
  11  11  -6        6.80       42.66     22.42 o 
  -8  12  -6      110.76      171.96     38.48 o 
  -6  12  -6       57.95       76.04     57.74 o 
  -4  12  -6      210.96      238.83     59.53 o 
  -2  12  -6      158.61      145.78     53.08 o 
   0  12  -6      566.82      623.23     44.45 o 
   2  12  -6      214.33      194.61     18.52 o 
   4  12  -6      744.47      702.66     46.45 o 
   6  12  -6       40.76      144.03     26.12 o 
   8  12  -6       91.44      144.27     31.67 o 
  10  12  -6        2.31       19.16     21.60 o 
  -7  13  -6       70.51       76.29     35.84 o 
  -5  13  -6      545.09      578.81     41.07 o 
  -3  13  -6      230.59      326.10     25.88 o 
  -1  13  -6      305.77      325.26     68.02 o 
   1  13  -6      347.70      394.98     64.45 o 
   3  13  -6       68.43       70.33     41.46 o 
   5  13  -6       69.66       76.90     38.54 o 
   7  13  -6      335.04      455.76     71.48 o 
  -4  14  -6      127.25      130.12     33.96 o 
  -2  14  -6      153.67      185.57     45.84 o 
   0  14  -6       48.55       47.10      1.88 o 
   2  14  -6      121.95      128.80     20.57 o 
   4  14  -6       83.55      233.25     66.62 o 
   6  14  -6       73.20       83.14     44.03 o 
 -15   1  -5        6.26      109.46     56.47 o 
 -13   1  -5      138.29      151.13     27.25 o 
 -11   1  -5      357.92      461.40     74.52 o 
  -9   1  -5      370.76      458.44     41.79 o 
  -7   1  -5      991.32      955.16     20.11 o 
  -5   1  -5     1485.00     1487.19     98.57 o 
  -3   1  -5     1351.39     2133.98    229.42 o 
  -1   1  -5    10425.39    11028.51     72.99 o 
   1   1  -5     5993.23     5856.69     58.18 o 
   3   1  -5     1378.90     1461.91     49.08 o 
   5   1  -5      484.12      870.85     60.05 o 
   7   1  -5      235.78      263.34     24.17 o 
   9   1  -5      553.09      588.72     38.19 o 
  11   1  -5      202.23      237.50     23.30 o 
  13   1  -5       75.66      121.04     40.94 o 
  15   1  -5      121.69      117.24     11.65 o 
 -14   2  -5      429.23      487.92     44.99 o 
 -12   2  -5      635.59      691.18     29.26 o 
 -10   2  -5     2552.60     2478.79     64.02 o 
  -8   2  -5      191.42      226.39     32.36 o 
  -6   2  -5     4613.99     4536.56     22.35 o 
  -4   2  -5     3030.23     3118.56     50.03 o 
  -2   2  -5    15444.40    14836.83    100.75 o 
   0   2  -5    16514.16    16355.95     45.53 o 
   2   2  -5      273.46      325.25     51.93 o 
   4   2  -5     3036.21     3221.01     82.59 o 
   6   2  -5    17957.88    17720.13    165.16 o 
   8   2  -5      411.79      479.20     18.62 o 
  10   2  -5      399.96      442.77     30.35 o 
  12   2  -5      271.10      302.50     35.54 o 
  14   2  -5      135.54      258.21     95.45 o 
  16   2  -5       76.42       59.39     15.13 o 
 -13   3  -5      602.81      587.39     43.66 o 
 -11   3  -5      700.19      794.87     74.61 o 
  -9   3  -5      372.46      405.29     16.76 o 
  -7   3  -5     1439.43     1471.95     28.66 o 
  -5   3  -5     3569.48     3659.69     44.95 o 
  -3   3  -5      496.06      575.48     19.06 o 
  -1   3  -5     3083.36     2896.06     83.40 o 
   1   3  -5    12686.43    12142.09     31.66 o 
   3   3  -5     4636.58     4715.66    368.68 o 
   5   3  -5     2389.48     2528.24     74.68 o 
   7   3  -5      429.39      464.84     22.78 o 
   9   3  -5       66.00       89.43      4.23 o 
  11   3  -5      141.27      152.75     18.02 o 
  13   3  -5      787.50      788.73     35.37 o 
  15   3  -5      274.56      252.81     44.84 o 
 -14   4  -5       18.40       85.14     64.23 o 
 -12   4  -5      207.35      215.25     25.03 o 
 -10   4  -5      263.81      267.03     34.16 o 
  -8   4  -5      803.42      828.05     28.17 o 
  -6   4  -5     2453.72     2753.94    211.96 o 
  -4   4  -5     7589.09     7339.68     94.15 o 
  -2   4  -5     1562.06     1572.25     70.12 o 
   0   4  -5      351.44      347.45     33.60 o 
   2   4  -5       87.47      113.34     21.91 o 
   4   4  -5      101.57      182.08     24.63 o 
   6   4  -5      318.10      305.80     23.53 o 
   8   4  -5     4376.18     4414.76     63.19 o 
  10   4  -5      718.70      730.11     37.59 o 
  12   4  -5      124.28      196.37     33.38 o 
  14   4  -5      311.46      343.38     54.17 o 
 -13   5  -5      465.87      503.54     62.44 o 
 -11   5  -5      837.36      783.73     52.25 o 
  -9   5  -5     2426.42     2387.08     34.34 o 
  -7   5  -5     1058.51     1281.39    125.61 o 
  -5   5  -5      815.08      784.21     39.57 o 
  -3   5  -5     6233.09     6275.94    316.80 o 
  -1   5  -5    14568.30    14499.35    113.53 o 
   1   5  -5     5870.46     5936.88    109.98 o 
   3   5  -5     6918.39     6864.08    264.97 o 
   5   5  -5     3648.75     3459.09     25.24 o 
   7   5  -5      268.87      328.92     49.11 o 
   9   5  -5       92.55      157.40     26.76 o 
  11   5  -5      589.35      547.49     32.26 o 
  13   5  -5      487.61      482.27     38.78 o 
  15   5  -5       79.10      102.96     37.47 o 
 -12   6  -5      623.78      537.57     40.61 o 
 -10   6  -5     1151.01     1229.06    102.86 o 
  -8   6  -5      577.72      625.26     19.93 o 
  -6   6  -5     1785.53     1722.02     79.31 o 
  -4   6  -5     3472.56     3263.16     53.90 o 
  -2   6  -5     2653.47     2755.13     99.27 o 
   0   6  -5    14109.30    13607.17    100.15 o 
   2   6  -5     6408.98     6046.72     92.82 o 
   4   6  -5     2270.80     2145.69     89.96 o 
   6   6  -5      520.56      664.01     69.77 o 
   8   6  -5      482.48      510.94     27.19 o 
  10   6  -5      858.48      858.67     23.41 o 
  12   6  -5      303.43      308.34     12.75 o 
  14   6  -5      172.73      158.15     16.36 o 
 -13   7  -5      784.49      720.87     26.13 o 
 -11   7  -5      586.60      581.43     39.35 o 
  -9   7  -5      128.21      192.61     38.68 o 
  -7   7  -5       91.48      107.42     12.74 o 
  -5   7  -5     1872.74     1963.27     84.50 o 
  -3   7  -5     3051.67     3010.52     79.97 o 
  -1   7  -5     1138.00     1085.51     44.53 o 
   1   7  -5     2244.62     2105.12      8.24 o 
   3   7  -5     1488.72     1595.49     44.67 o 
   5   7  -5     1994.97     1859.02    127.46 o 
   7   7  -5     1479.03     1394.07     27.48 o 
   9   7  -5      221.97      220.69     59.08 o 
  11   7  -5      471.21      492.65     28.41 o 
  13   7  -5      684.12      646.72     28.26 o 
 -12   8  -5      247.78      254.68     44.38 o 
 -10   8  -5     1627.28     1658.75     48.31 o 
  -8   8  -5      943.43      976.66     28.70 o 
  -6   8  -5      358.66      447.58     28.13 o 
  -4   8  -5     2595.37     2522.15     40.97 o 
  -2   8  -5     6203.72     6262.42     51.11 o 
   0   8  -5      771.32      714.23      7.58 o 
   2   8  -5     5287.57     4747.59     21.55 o 
   4   8  -5     2011.29     2247.60     63.50 o 
   6   8  -5      178.42      175.96     13.84 o 
   8   8  -5      873.38      805.92    156.85 o 
  10   8  -5      918.54      878.87     45.41 o 
  12   8  -5      111.13      219.03     79.48 o 
 -11   9  -5      135.83      144.58      8.47 o 
  -9   9  -5      748.22      736.49     11.95 o 
  -7   9  -5      251.08      253.57     40.04 o 
  -5   9  -5     3652.96     3475.05     31.33 o 
  -3   9  -5     1836.33     1812.03     68.16 o 
  -1   9  -5     1272.24     1196.85    183.15 o 
   1   9  -5     1335.36     1255.67     71.53 o 
   3   9  -5     2213.43     2300.94     47.74 o 
   5   9  -5      286.76      365.99     52.16 o 
   7   9  -5      168.55      237.81     44.85 o 
   9   9  -5      210.24      253.65     32.12 o 
  11   9  -5      585.88      593.76     54.58 o 
  13   9  -5      268.77      283.19     29.95 o 
 -10  10  -5      191.03      191.42     64.89 o 
  -8  10  -5      875.14      828.68     90.30 o 
  -6  10  -5      189.59      177.02     18.89 o 
  -4  10  -5     2418.59     2432.70     68.25 o 
  -2  10  -5      633.15      866.40    173.71 o 
   0  10  -5      247.60      317.28     43.93 o 
   2  10  -5      259.86      263.57     26.48 o 
   4  10  -5      792.35      976.87     19.80 o 
   6  10  -5      915.54      975.26     89.99 o 
   8  10  -5     1216.84     1192.63     35.99 o 
  10  10  -5      294.23      273.40     19.23 o 
  12  10  -5      222.41      252.22     57.12 o 
  -9  11  -5      425.83      388.77     71.26 o 
  -7  11  -5      334.16      358.75     26.40 o 
  -5  11  -5     2092.73     2093.94     30.57 o 
  -3  11  -5     1385.67     1289.35    124.81 o 
  -1  11  -5     1136.00     1098.58     49.31 o 
   1  11  -5     1013.45      964.82    147.68 o 
   3  11  -5      771.30      717.64     18.13 o 
   5  11  -5     1797.43     1654.01    104.13 o 
   7  11  -5     1833.26     1652.98    159.00 o 
   9  11  -5      889.25      864.68     59.37 o 
  11  11  -5      279.71      239.41     41.09 o 
  -8  12  -5      173.63      135.32     28.96 o 
  -6  12  -5       92.15       93.01     14.71 o 
  -4  12  -5      728.96      862.83    119.43 o 
  -2  12  -5      329.95      311.92     37.61 o 
   0  12  -5      759.15      888.55    130.58 o 
   2  12  -5      955.53      808.64      3.41 o 
   4  12  -5      568.98      493.46     30.65 o 
   6  12  -5      570.04      533.45     19.40 o 
   8  12  -5      573.42      519.71     52.01 o 
  10  12  -5       75.82       95.71     33.72 o 
  -7  13  -5      467.71      471.65     33.14 o 
  -5  13  -5      902.42      910.37     56.44 o 
  -3  13  -5     1887.84     1699.67     31.66 o 
  -1  13  -5      431.69      390.07     37.72 o 
   1  13  -5      430.77      471.95     69.97 o 
   3  13  -5      714.03      758.38     99.51 o 
   5  13  -5      615.38      568.45     42.74 o 
   7  13  -5      484.33      480.54     46.96 o 
  -4  14  -5      718.15      584.22     58.43 o 
  -2  14  -5      402.83      432.00     57.25 o 
   0  14  -5      394.71      388.18     67.56 o 
   2  14  -5      210.44      245.38     77.56 o 
   4  14  -5      265.57      284.82     36.95 o 
   6  14  -5      517.14      580.56     65.91 o 
   1  15  -5       73.56      130.08     75.96 o 
 -14   0  -4     1311.68     1281.63     12.71 o 
 -12   0  -4     3376.26     3340.49     49.43 o 
 -10   0  -4      812.20      779.34     81.68 o 
  -8   0  -4    11120.76    10886.72     11.65 o 
  -6   0  -4     3675.30     3385.80     12.83 o 
  -4   0  -4     6571.64     6406.94     38.72 o 
  -2   0  -4     9203.10     8875.10     67.08 o 
   0   0  -4    68421.64    65294.34    325.53 o 
   2   0  -4     3759.17     3533.96     39.26 o 
   4   0  -4    22589.29    21951.83     60.61 o 
   8   0  -4     2758.09     2843.02     79.32 o 
  10   0  -4     2300.88     2363.43    107.33 o 
  12   0  -4      276.05      401.91     32.72 o 
  14   0  -4     1498.14     1455.93     68.02 o 
  16   0  -4      483.46      546.67     68.73 o 
 -15   1  -4      497.92      496.27    158.53 o 
 -13   1  -4     1309.57     1111.93     20.88 o 
 -11   1  -4      821.68      803.14     44.52 o 
  -9   1  -4      410.82      546.76    153.05 o 
  -7   1  -4      676.24      698.48     50.88 o 
  -5   1  -4    14019.56    13163.88    240.09 o 
  -3   1  -4    21211.40    19983.74    264.19 o 
  -1   1  -4     6873.67     7251.79    279.19 o 
   1   1  -4     6608.00     6265.75     52.72 o 
   3   1  -4     7451.16     7038.50    122.72 o 
   5   1  -4     1665.73     1684.67     81.07 o 
   7   1  -4    12887.43    12896.53    233.17 o 
   9   1  -4     1551.71     1698.73     29.66 o 
  11   1  -4      377.94      404.02     50.49 o 
  13   1  -4      657.28      623.42     30.54 o 
  15   1  -4      325.59      309.17     23.61 o 
 -14   2  -4      819.76      778.04     87.68 o 
 -12   2  -4      815.60      792.17      6.24 o 
 -10   2  -4      978.46     1277.75    115.57 o 
  -8   2  -4     6838.29     6320.61     29.77 o 
  -6   2  -4    22363.85    20967.05    131.28 o 
  -4   2  -4    10344.61     9898.24     82.79 o 
  -2   2  -4    11127.26    11676.40    139.93 o 
   0   2  -4     8059.59     7703.81     22.36 o 
   2   2  -4     2293.92     2227.94     56.64 o 
   4   2  -4     5453.44     5469.29     19.00 o 
   6   2  -4     7042.25     6619.12     72.42 o 
   8   2  -4      483.46      487.31     10.36 o 
  10   2  -4     1945.57     1883.85     57.79 o 
  12   2  -4      872.87      791.81      6.12 o 
  14   2  -4      581.92      574.06     53.64 o 
  16   2  -4      106.69      138.22     59.10 o 
 -15   3  -4      267.17      294.61     31.26 o 
 -13   3  -4      421.47      474.25     39.51 o 
 -11   3  -4      578.30      541.42     27.01 o 
  -9   3  -4     3043.63     2901.68     26.26 o 
  -7   3  -4    14967.90    13494.23     50.63 o 
  -5   3  -4    18020.38    17763.00     79.52 o 
  -3   3  -4     8808.08     8679.43    137.79 o 
  -1   3  -4    44939.23    42465.23     83.68 o 
   1   3  -4     4206.00     4229.95     32.76 o 
   3   3  -4     9659.41     9460.65     28.98 o 
   5   3  -4     2303.58     2220.99    108.00 o 
   7   3  -4     4134.16     3911.98     29.45 o 
   9   3  -4     2653.01     2827.04     43.62 o 
  11   3  -4     1042.28      963.81     50.61 o 
  13   3  -4      184.08      231.95     37.36 o 
  15   3  -4      931.05      819.97     23.67 o 
 -14   4  -4      184.04      185.22     22.08 o 
 -12   4  -4     1207.76     1087.33      0.47 o 
 -10   4  -4     1118.14     1035.20     30.42 o 
  -8   4  -4     1752.03     1651.81     67.04 o 
  -6   4  -4     3267.05     3178.90    103.89 o 
  -4   4  -4    11653.59    11029.37    251.65 o 
  -2   4  -4     7031.54     7220.21     52.42 o 
   0   4  -4     3950.88     4216.64     43.30 o 
   2   4  -4     1536.25     1629.89     26.71 o 
   4   4  -4     9124.20     9291.04    214.99 o 
   6   4  -4     8073.01     7724.18     47.66 o 
   8   4  -4      222.81      227.76     37.72 o 
  10   4  -4      413.02      487.98     19.34 o 
  12   4  -4      450.19      386.98     27.42 o 
  14   4  -4      132.11      197.81     28.86 o 
 -13   5  -4      772.41      652.87      8.34 o 
 -11   5  -4     1868.92     2014.48     64.26 o 
  -9   5  -4       54.14       79.71     25.75 o 
  -7   5  -4     2263.05     2348.14    105.49 o 
  -5   5  -4     1545.67     1497.51     53.00 o 
  -3   5  -4     4543.04     4571.54     30.31 o 
  -1   5  -4     8724.29     8266.14    448.22 o 
   1   5  -4    10533.48    10337.45     47.46 o 
   3   5  -4     4843.78     4626.55     29.69 o 
   5   5  -4    13266.18    12732.66    140.09 o 
   7   5  -4     3390.32     3247.41    116.97 o 
   9   5  -4      431.17      425.52     37.57 o 
  11   5  -4      896.91      846.52     43.68 o 
  13   5  -4      374.72      376.49     36.99 o 
  15   5  -4      244.18      355.78     50.51 o 
 -14   6  -4      407.49      354.39     17.20 o 
 -12   6  -4      182.94      311.79     68.57 o 
 -10   6  -4      109.81       85.17     52.07 o 
  -8   6  -4     1056.14      987.89     17.28 o 
  -6   6  -4      304.00      346.13     18.28 o 
  -4   6  -4      392.66      439.00     38.39 o 
  -2   6  -4    10633.94    10779.99    104.80 o 
   0   6  -4     3270.05     3212.31     46.05 o 
   2   6  -4     3710.12     3737.99     43.86 o 
   4   6  -4      868.62     1183.18     40.00 o 
   6   6  -4      851.63      774.40    248.44 o 
   8   6  -4       60.78       77.04     30.71 o 
  10   6  -4      550.67      502.49     39.34 o 
  12   6  -4      641.26      606.72     26.36 o 
  14   6  -4      280.46      251.18     34.44 o 
 -13   7  -4      141.77      136.77      8.40 o 
 -11   7  -4      298.63      361.61     47.33 o 
  -9   7  -4      307.11      386.49     35.50 o 
  -7   7  -4      679.99      732.83     33.90 o 
  -5   7  -4       64.32      147.84     27.44 o 
  -3   7  -4     4569.26     4635.61    168.78 o 
  -1   7  -4     2294.41     2189.80     57.35 o 
   1   7  -4      120.04      135.46     35.84 o 
   3   7  -4      819.23      886.58     30.37 o 
   5   7  -4     1035.24     1092.64     35.49 o 
   7   7  -4      206.58      222.22     17.64 o 
   9   7  -4      468.34      543.22     29.01 o 
  11   7  -4      506.31      461.17     30.58 o 
  13   7  -4      294.62      296.61     19.02 o 
 -12   8  -4      184.04      169.46     39.19 o 
 -10   8  -4      893.17      923.28     26.89 o 
  -8   8  -4      783.17      871.72     63.19 o 
  -6   8  -4     1624.08     1586.05     24.01 o 
  -4   8  -4     1087.66     1076.12     21.11 o 
  -2   8  -4     3847.45     3640.61     23.98 o 
   0   8  -4     2189.64     2050.63     29.15 o 
   2   8  -4       16.04       41.59     24.98 o 
   4   8  -4      196.49      242.17     27.91 o 
   6   8  -4      408.78      429.98     24.81 o 
   8   8  -4     1665.23     1505.69     21.50 o 
  10   8  -4      806.84      737.70     43.68 o 
  12   8  -4      290.87      315.27     18.64 o 
 -11   9  -4       91.77      187.23     43.73 o 
  -9   9  -4      582.97      620.00     51.98 o 
  -7   9  -4      967.12      913.32     18.12 o 
  -5   9  -4      948.78     1000.11     36.33 o 
  -3   9  -4      189.64      225.24     16.03 o 
  -1   9  -4      338.80      385.74     46.34 o 
   1   9  -4     1107.01     1101.13     21.46 o 
   3   9  -4       95.87       85.56     23.32 o 
   5   9  -4     2368.14     2483.44     68.19 o 
   7   9  -4      450.42      536.45     40.70 o 
   9   9  -4      338.23      560.29     56.31 o 
  11   9  -4      359.87      398.10     17.60 o 
  13   9  -4        1.36       80.78     80.85 o 
 -10  10  -4      115.01      110.27     13.78 o 
  -8  10  -4       53.90      144.52     35.27 o 
  -6  10  -4       14.89       53.22     10.46 o 
  -4  10  -4      602.53      625.76     18.11 o 
  -2  10  -4     1567.61     1415.14     16.63 o 
   0  10  -4      125.63      147.73     15.96 o 
   2  10  -4     1112.34      916.84     18.80 o 
   4  10  -4      580.13      622.25     61.32 o 
   6  10  -4       33.26       49.91     18.17 o 
   8  10  -4      606.92      591.87     22.42 o 
  10  10  -4      214.70      206.02     33.32 o 
  12  10  -4       13.99       17.46     43.84 o 
  -9  11  -4       13.78       42.66     44.78 o 
  -7  11  -4       23.61       70.44     35.99 o 
  -5  11  -4      527.51      589.54     53.46 o 
  -3  11  -4       54.29      127.13     74.11 o 
  -1  11  -4       28.51       27.89      9.14 o 
   1  11  -4      178.96      205.93     27.16 o 
   3  11  -4      673.30      640.12     27.54 o 
   5  11  -4      222.72      266.23     37.85 o 
   7  11  -4       72.40       80.54     29.44 o 
   9  11  -4      219.10      235.87     27.04 o 
  11  11  -4        5.27       20.63     30.78 o 
  -8  12  -4       20.57       27.63     22.50 o 
  -6  12  -4     1032.69     1064.12     49.40 o 
  -4  12  -4       67.98       93.44     38.37 o 
  -2  12  -4        9.95       36.04     38.25 o 
   0  12  -4      101.60      102.45     24.89 o 
   2  12  -4       12.10       41.52     66.79 o 
   4  12  -4      525.43      492.81     12.17 o 
   6  12  -4      131.68      184.02     44.80 o 
   8  12  -4      298.84      312.38     36.16 o 
  10  12  -4       28.72       58.77     13.17 o 
  -7  13  -4       57.36       86.82     42.73 o 
  -5  13  -4      116.29      123.74     37.64 o 
  -3  13  -4      876.56      909.06     79.55 o 
  -1  13  -4       93.98      104.75     54.86 o 
   1  13  -4      120.16      166.63     31.47 o 
   3  13  -4      135.35      195.54     67.08 o 
   5  13  -4      320.00      344.17     15.21 o 
   7  13  -4       58.02       75.01     15.82 o 
  -4  14  -4      166.32      161.58     40.96 o 
  -2  14  -4      325.91      326.65     35.23 o 
   0  14  -4      460.13      518.32     30.24 o 
   2  14  -4      138.88      130.58     13.39 o 
   4  14  -4      470.03      475.83     54.96 o 
   6  14  -4      138.86      159.94     68.26 o 
  -1  15  -4       77.21       96.26     13.39 o 
   1  15  -4      254.46      275.03     25.83 o 
 -15   1  -3       82.34       99.48     26.49 o 
 -13   1  -3      164.63      207.42     42.42 o 
 -11   1  -3      293.79      359.51     70.01 o 
  -9   1  -3      373.55      480.43     51.08 o 
  -7   1  -3     2555.80     2584.19     32.49 o 
  -5   1  -3     1534.84     1519.88     26.88 o 
  -3   1  -3    89134.00    84460.13    293.23 o 
  -1   1  -3    23338.41    21861.19    213.79 o 
   1   1  -3     8789.01     8542.12    124.17 o 
   3   1  -3    13393.60    13142.83    198.75 o 
   5   1  -3     1591.96     1507.56    129.55 o 
   7   1  -3     1866.51     1874.21    122.57 o 
   9   1  -3     3079.11     3051.78     58.33 o 
  11   1  -3      309.27      322.05     49.55 o 
  13   1  -3      100.03      114.40     10.87 o 
  15   1  -3       50.73       67.94     30.24 o 
 -14   2  -3      143.05      155.95     21.30 o 
 -12   2  -3     1823.65     1905.39     90.74 o 
 -10   2  -3     3106.45     3034.83     55.69 o 
  -8   2  -3      790.88      747.47    125.54 o 
  -6   2  -3    13634.85    13536.92    444.57 o 
  -4   2  -3     8754.91     8928.70    337.90 o 
  -2   2  -3    24711.81    23299.39    239.56 o 
   0   2  -3     9752.67     9881.70     81.40 o 
   2   2  -3    16162.70    16298.62    135.44 o 
   4   2  -3     1246.79     1193.94    131.55 o 
   6   2  -3      287.47      476.67     57.14 o 
   8   2  -3     2824.93     3081.06     36.88 o 
  10   2  -3     2065.24     1947.40    170.18 o 
  12   2  -3      133.00      124.72     43.15 o 
  14   2  -3      187.44      192.64     18.80 o 
  16   2  -3      135.11      144.17     15.59 o 
 -15   3  -3       35.83       45.45     46.76 o 
 -13   3  -3      724.81      786.48     37.43 o 
 -11   3  -3     1752.43     1842.34     49.68 o 
  -9   3  -3     1058.74     1411.29     41.06 o 
  -7   3  -3     3864.03     3565.29     29.68 o 
  -5   3  -3     5225.99     5111.78     62.77 o 
  -3   3  -3      612.44      740.24     41.45 o 
  -1   3  -3    64429.52    62545.72    609.87 o 
   1   3  -3      143.94      130.53      9.10 o 
   3   3  -3     8883.89     8806.62    352.02 o 
   5   3  -3     2920.46     2806.44     66.74 o 
   7   3  -3      292.47      253.53     21.02 o 
   9   3  -3     1242.64     1623.75     65.01 o 
  11   3  -3      535.98      609.86     48.53 o 
  13   3  -3      498.40      447.67     22.60 o 
  15   3  -3      188.15      239.38     19.07 o 
 -14   4  -3      472.05      487.02     31.58 o 
 -12   4  -3     1908.08     1928.62     56.73 o 
 -10   4  -3     1010.41     1031.58     52.31 o 
  -8   4  -3       50.11      145.54     48.81 o 
  -6   4  -3     6111.14     5821.85     15.65 o 
  -4   4  -3     5946.08     6313.67    314.52 o 
  -2   4  -3     6958.28     6406.83    150.11 o 
   0   4  -3     4005.78     3890.83     31.88 o 
   2   4  -3     8946.41     9239.93    109.54 o 
   4   4  -3     4222.11     3979.25     45.61 o 
   6   4  -3      495.30      472.13    100.34 o 
   8   4  -3     2005.58     2098.89     26.40 o 
  10   4  -3       89.76      189.57     42.60 o 
  12   4  -3      402.87      432.30     40.60 o 
  14   4  -3      205.22      184.23      5.00 o 
 -13   5  -3      110.53      122.78     35.54 o 
 -11   5  -3      180.54      168.70     18.86 o 
  -9   5  -3     3036.71     3175.99     42.83 o 
  -7   5  -3      590.14      625.95     33.93 o 
  -5   5  -3      464.90      441.80     99.92 o 
  -3   5  -3    26623.38    25706.49     51.31 o 
  -1   5  -3     2902.93     2778.05     93.10 o 
   1   5  -3     3608.98     3621.95     41.34 o 
   3   5  -3     5249.37     5069.38    319.80 o 
   5   5  -3     5010.25     4913.49    105.12 o 
   7   5  -3      103.83      157.04     29.13 o 
   9   5  -3     3045.21     3064.59     35.13 o 
  11   5  -3      816.00      789.76     54.52 o 
  13   5  -3       35.81       66.84     52.02 o 
  15   5  -3      126.36      171.33     16.42 o 
 -14   6  -3      352.17      345.85     49.67 o 
 -12   6  -3      537.38      576.06     48.02 o 
 -10   6  -3      263.19      304.91     63.50 o 
  -8   6  -3     2859.22     2846.70     87.01 o 
  -6   6  -3     2322.89     2477.23    101.09 o 
  -4   6  -3     4695.60     4357.77     61.37 o 
  -2   6  -3    19827.51    18825.78    127.44 o 
   0   6  -3     7037.69     6744.67    149.93 o 
   2   6  -3     8758.88     9411.50     76.64 o 
   4   6  -3     2297.36     2205.55     31.44 o 
   6   6  -3      438.62      440.01     28.75 o 
   8   6  -3      637.31      565.98     68.98 o 
  10   6  -3      959.25     1077.50     50.69 o 
  12   6  -3      477.68      495.46     60.85 o 
  14   6  -3        4.64       76.56     77.96 o 
 -13   7  -3      444.53      417.89     48.43 o 
 -11   7  -3      805.98      850.00     14.25 o 
  -9   7  -3     1898.15     2090.06     40.75 o 
  -7   7  -3      677.85      717.16     22.03 o 
  -5   7  -3     2144.64     2009.41     55.21 o 
  -3   7  -3    16992.60    16601.07    296.38 o 
  -1   7  -3     5975.18     5679.05     33.07 o 
   1   7  -3      589.72      840.60     45.41 o 
   3   7  -3    13819.03    13769.40     89.32 o 
   5   7  -3     5861.48     5543.02    150.85 o 
   7   7  -3      808.82      734.43     24.05 o 
   9   7  -3      802.21      910.57     52.03 o 
  11   7  -3      342.73      352.56      8.57 o 
  13   7  -3      249.88      298.32     38.48 o 
 -12   8  -3      386.03      439.64     42.01 o 
 -10   8  -3     1587.14     1738.35     43.49 o 
  -8   8  -3     2190.63     2098.86    130.46 o 
  -6   8  -3     2585.98     2522.83     77.77 o 
  -4   8  -3     2487.65     2375.64    104.39 o 
  -2   8  -3     2136.59     1874.57     92.51 o 
   0   8  -3     4060.76     3871.91     40.59 o 
   2   8  -3     3331.91     3412.05     46.63 o 
   4   8  -3     1514.01     1415.53     32.02 o 
   6   8  -3     2735.99     2689.14     21.54 o 
   8   8  -3      189.52      231.97     29.71 o 
  10   8  -3       40.57       29.23     16.74 o 
  12   8  -3      649.56      704.54     65.36 o 
 -11   9  -3     1092.90     1059.41     71.12 o 
  -9   9  -3     2232.03     2224.35     82.57 o 
  -7   9  -3     1781.81     1648.03     31.12 o 
  -5   9  -3     1929.37     1759.69     79.19 o 
  -3   9  -3     2452.33     2578.23     44.27 o 
  -1   9  -3      675.82      690.33     79.87 o 
   1   9  -3     1529.78     1439.38     91.45 o 
   3   9  -3      863.17      944.71     32.09 o 
   5   9  -3     1109.95     1151.14     30.09 o 
   7   9  -3     1001.59     1113.31     87.36 o 
   9   9  -3     1551.11     1719.58     48.21 o 
  11   9  -3     1190.84     1194.81     43.18 o 
  13   9  -3      288.09      281.48     56.96 o 
 -10  10  -3     1257.58     1154.90      7.47 o 
  -8  10  -3     1778.28     1745.12     64.78 o 
  -6  10  -3      964.02      973.88     75.74 o 
  -4  10  -3     4162.52     3878.45     60.45 o 
  -2  10  -3     1669.62     1620.13     24.78 o 
   0  10  -3      228.33      253.56     30.94 o 
   2  10  -3      245.55      312.18     43.03 o 
   4  10  -3     1087.04     1118.17     59.28 o 
   6  10  -3     1988.13     1891.57     59.32 o 
   8  10  -3     1684.18     1899.67     55.84 o 
  10  10  -3      671.56      652.48     42.90 o 
  12  10  -3      251.52      226.89     32.77 o 
  -9  11  -3      410.50      434.55     47.54 o 
  -7  11  -3       82.24      104.31     14.75 o 
  -5  11  -3      643.45      641.81    148.11 o 
  -3  11  -3     2229.52     2257.95     45.03 o 
  -1  11  -3     1054.11     1183.13     51.54 o 
   1  11  -3     2175.65     2164.06     44.80 o 
   3  11  -3       20.14       59.11     30.92 o 
   5  11  -3      795.14      825.21     76.78 o 
   7  11  -3     1207.72     1196.58     53.20 o 
   9  11  -3      621.49      634.58     95.56 o 
  11  11  -3      209.22      187.74      5.64 o 
  -8  12  -3      363.82      388.90     29.79 o 
  -6  12  -3      201.16      230.95     34.04 o 
  -4  12  -3     1728.17     1801.02     69.69 o 
  -2  12  -3     1657.13     1575.97     65.88 o 
   0  12  -3     1462.49     1456.58     53.30 o 
   2  12  -3      790.90      717.34     15.42 o 
   4  12  -3      280.13      283.53     27.38 o 
   6  12  -3      856.75      776.81     24.82 o 
   8  12  -3      865.33      797.39     37.22 o 
  10  12  -3      323.52      409.32     55.92 o 
  -7  13  -3      142.80      155.38     28.42 o 
  -5  13  -3      402.28      445.62     32.95 o 
  -3  13  -3      574.85      561.61     77.09 o 
  -1  13  -3     1244.27     1190.30    133.58 o 
   1  13  -3     1606.86     1611.75     57.12 o 
   3  13  -3      617.95      634.85     41.08 o 
   5  13  -3       54.58       52.73     23.27 o 
   7  13  -3      439.04      459.83     29.43 o 
  -4  14  -3      122.77      162.88     60.32 o 
  -2  14  -3      412.61      403.28     37.98 o 
   0  14  -3      631.13      635.29     30.83 o 
   2  14  -3      329.39      325.14     32.84 o 
   4  14  -3      260.99      300.80     42.31 o 
   6  14  -3      464.69      406.49     72.85 o 
  -1  15  -3      197.53      189.23     63.19 o 
   1  15  -3      181.24      172.01     33.10 o 
 -14   0  -2     1152.97      984.35     90.03 o 
 -12   0  -2     3296.97     3083.10    110.86 o 
 -10   0  -2     2422.69     2426.87     14.83 o 
  -8   0  -2      328.29      467.58     67.20 o 
  -6   0  -2     9433.98     9249.54     62.14 o 
  -4   0  -2     8406.72     8278.61     41.19 o 
  -2   0  -2    43696.86    42203.42     76.20 o 
   2   0  -2    25636.18    25222.67    104.98 o 
   4   0  -2     4283.91     4367.68     47.31 o 
   6   0  -2     7121.30     7522.57     81.56 o 
   8   0  -2     3008.87     2911.75     73.79 o 
  10   0  -2     3211.21     3061.80     85.32 o 
  12   0  -2      801.17      877.37    104.04 o 
  14   0  -2      605.94      539.60     11.65 o 
  16   0  -2      225.97      247.74     20.95 o 
 -15   1  -2      510.28      450.28     11.65 o 
 -13   1  -2     3534.75     3368.73     63.08 o 
 -11   1  -2     4156.86     3885.27     26.13 o 
  -9   1  -2     2077.91     2045.08     42.13 o 
  -7   1  -2     5252.51     5029.80    108.98 o 
  -5   1  -2    18297.15    17532.00     35.60 o 
  -3   1  -2    77523.87    76695.36     69.06 o 
  -1   1  -2    24031.49    23137.74     80.79 o 
   3   1  -2     9346.22     9442.67    158.23 o 
   5   1  -2    19111.30    18302.68    142.82 o 
   7   1  -2     7729.64     7473.91    115.81 o 
   9   1  -2     1428.09     1475.76     45.78 o 
  11   1  -2     1099.62     1174.20     74.76 o 
  13   1  -2     1607.76     1625.88    130.99 o 
  15   1  -2      406.23      448.91     45.48 o 
 -14   2  -2      476.07      446.92     10.39 o 
 -12   2  -2     1270.90     1286.70     33.19 o 
 -10   2  -2     1416.51     1373.06     47.01 o 
  -8   2  -2     3211.32     3227.68     60.63 o 
  -6   2  -2    12382.68    11950.73    168.66 o 
  -4   2  -2    49086.22    46676.89     91.77 o 
  -2   2  -2    45514.61    43610.50    115.21 o 
   0   2  -2     8614.02     8827.81    112.75 o 
   2   2  -2     7274.15     7600.74    172.95 o 
   4   2  -2     4885.70     5209.07    409.43 o 
   6   2  -2    11366.13    10888.43     40.38 o 
   8   2  -2     6610.93     6279.04     41.31 o 
  10   2  -2     1679.96     1695.67     38.01 o 
  12   2  -2      392.11      432.60     75.74 o 
  14   2  -2      486.89      409.77     20.24 o 
  16   2  -2      168.71      200.71     73.32 o 
 -15   3  -2      116.03       74.30      8.30 o 
 -13   3  -2      917.92      887.68    154.35 o 
 -11   3  -2     2614.03     2459.79     51.67 o 
  -9   3  -2      956.40     1067.52     47.61 o 
  -7   3  -2     8481.48     8106.99    109.52 o 
  -5   3  -2     3179.19     3485.39    264.57 o 
  -3   3  -2     8239.24     8093.00    139.73 o 
  -1   3  -2    88685.41    84613.81    437.45 o 
   1   3  -2     4229.19     4152.20    172.73 o 
   3   3  -2     4038.08     3995.63    142.70 o 
   5   3  -2     5342.95     5088.55    113.48 o 
   7   3  -2     7499.60     7053.45     31.41 o 
   9   3  -2     1378.84     1296.13     28.46 o 
  11   3  -2     1594.72     1542.20     17.71 o 
  13   3  -2      149.88      182.54     14.01 o 
  15   3  -2      287.99      268.64     22.36 o 
 -14   4  -2      389.58      453.32     70.40 o 
 -12   4  -2      723.28      781.95     57.90 o 
 -10   4  -2     3112.91     2926.13     62.42 o 
  -8   4  -2     2316.58     2287.69     27.51 o 
  -6   4  -2      820.32      948.36     49.20 o 
  -4   4  -2     5126.51     5060.89     51.61 o 
  -2   4  -2    32064.68    31123.83    223.08 o 
   0   4  -2     4363.10     4153.98     80.33 o 
   2   4  -2    19950.70    19004.11    136.06 o 
   4   4  -2     7348.24     6985.49     72.43 o 
   6   4  -2     3983.60     4003.52     22.70 o 
   8   4  -2     4415.35     4467.20     41.40 o 
  10   4  -2     1180.69     1425.36     52.04 o 
  12   4  -2      958.59      880.84     34.71 o 
  14   4  -2      366.43      421.54     32.94 o 
 -13   5  -2      118.22      192.27     43.92 o 
 -11   5  -2       38.90       60.88      9.41 o 
  -9   5  -2       34.83      121.03     37.49 o 
  -7   5  -2     1083.54     1186.33     29.72 o 
  -5   5  -2      674.23      731.78     74.54 o 
  -3   5  -2     6759.52     7953.96     69.89 o 
  -1   5  -2    14965.11    14534.84    507.86 o 
   1   5  -2     1477.44     1368.09    116.22 o 
   3   5  -2     3217.02     3199.91     52.94 o 
   5   5  -2     1248.25     1461.14     61.32 o 
   7   5  -2      802.46      760.92     28.20 o 
   9   5  -2     1147.15     1460.56     55.76 o 
  11   5  -2      335.19      396.90     91.66 o 
  13   5  -2       19.66      116.44     39.73 o 
  15   5  -2        5.98        6.61      6.46 o 
 -14   6  -2      283.77      265.81     29.41 o 
 -12   6  -2      587.99      493.88     18.92 o 
 -10   6  -2      990.36     1163.17     68.91 o 
  -8   6  -2      342.00      316.81     40.84 o 
  -6   6  -2     5546.03     5139.97    220.61 o 
  -4   6  -2      319.31      319.82     54.35 o 
  -2   6  -2    13237.80    13020.08     74.21 o 
   0   6  -2     2827.21     2767.64    119.74 o 
   2   6  -2     9010.63     8804.74    305.34 o 
   4   6  -2     2461.80     2462.97     51.33 o 
   6   6  -2     1937.90     1944.15     20.69 o 
   8   6  -2     1673.89     1588.83     24.69 o 
  10   6  -2      973.44      934.76     24.93 o 
  12   6  -2      340.69      407.85     63.98 o 
  14   6  -2       83.03      139.59     41.90 o 
 -13   7  -2      131.58      162.12     38.29 o 
 -11   7  -2      611.24      651.73     67.94 o 
  -9   7  -2      925.88     1100.62     33.78 o 
  -7   7  -2      741.58      750.17     20.82 o 
  -5   7  -2     1340.85     1515.48     37.31 o 
  -3   7  -2     7711.83     7304.15    127.16 o 
  -1   7  -2     2925.44     2646.80     97.21 o 
   1   7  -2      593.36      697.65     43.58 o 
   3   7  -2     2499.64     2639.67     55.81 o 
   5   7  -2      166.83      184.00     22.56 o 
   7   7  -2      597.42      618.57     27.29 o 
   9   7  -2     2501.35     2499.87     66.07 o 
  11   7  -2      244.30      217.91     19.71 o 
  13   7  -2      174.23      163.21     44.44 o 
 -12   8  -2       65.42      117.10     56.14 o 
 -10   8  -2      583.71      584.34     17.48 o 
  -8   8  -2      431.82      445.40     11.86 o 
  -6   8  -2     1210.07     1352.67     58.15 o 
  -4   8  -2      722.16      721.37     30.94 o 
  -2   8  -2     1894.92     1889.46    115.91 o 
   0   8  -2      517.45      514.96     40.87 o 
   2   8  -2      506.07      789.03     58.52 o 
   4   8  -2      257.08      285.75     34.70 o 
   6   8  -2     1528.18     1421.92     52.63 o 
   8   8  -2     2533.25     2614.25     37.67 o 
  10   8  -2       13.56      104.55     32.56 o 
  12   8  -2      260.79      261.76     32.17 o 
 -11   9  -2      182.72      218.78     22.95 o 
  -9   9  -2      431.57      497.84     35.61 o 
  -7   9  -2      701.54      766.21     31.74 o 
  -5   9  -2       94.39       93.59     31.12 o 
  -3   9  -2       73.23       79.12      6.67 o 
  -1   9  -2      326.93      403.61     57.52 o 
   1   9  -2     2124.67     1988.39     19.49 o 
   3   9  -2     2854.82     2592.82     45.18 o 
   5   9  -2       72.22      182.43     38.87 o 
   7   9  -2      220.09      236.03     19.37 o 
   9   9  -2      669.72      686.02     27.60 o 
  11   9  -2       27.96       79.09     17.69 o 
  13   9  -2      167.01      174.35     17.83 o 
 -10  10  -2       13.30       17.97     29.96 o 
  -8  10  -2       51.80       69.89     23.72 o 
  -6  10  -2     1754.76     1639.34     30.27 o 
  -4  10  -2     1593.73     1514.31     54.25 o 
  -2  10  -2     3253.04     3066.78     79.94 o 
   0  10  -2       35.39       68.81     37.38 o 
   2  10  -2     1131.92      991.23     55.96 o 
   4  10  -2      480.50      506.09    193.98 o 
   6  10  -2       72.31      144.38     23.32 o 
   8  10  -2      554.93      618.35     39.17 o 
  10  10  -2      247.65      302.55     35.94 o 
  12  10  -2       83.10      150.65     63.70 o 
  -9  11  -2       24.36       51.65     40.06 o 
  -7  11  -2      260.98      326.71     26.26 o 
  -5  11  -2      162.70      218.34     39.03 o 
  -3  11  -2      776.49      746.64     10.62 o 
  -1  11  -2      768.73      688.44     28.41 o 
   1  11  -2      291.91      331.29     19.07 o 
   3  11  -2      354.81      347.31     14.23 o 
   5  11  -2      143.98      184.45     34.69 o 
   7  11  -2       44.32      102.25     33.24 o 
   9  11  -2       75.30       86.20     17.80 o 
  11  11  -2        2.71      134.56     51.15 o 
  -8  12  -2       87.50       85.58     16.96 o 
  -6  12  -2      482.94      457.98     86.17 o 
  -4  12  -2      281.19      275.41      7.38 o 
  -2  12  -2      267.89      304.90     57.05 o 
   0  12  -2      124.09      180.44     30.01 o 
   2  12  -2      193.42      244.86     65.95 o 
   4  12  -2      323.93      393.83     58.12 o 
   6  12  -2      102.14      164.87     27.49 o 
   8  12  -2       79.29       85.37     37.94 o 
  10  12  -2       34.34      103.19     29.37 o 
  -7  13  -2      411.54      446.88     61.37 o 
  -5  13  -2      403.05      388.00     59.73 o 
  -3  13  -2      459.65      376.25     66.49 o 
  -1  13  -2     1182.41     1058.42     16.83 o 
   1  13  -2      236.31      223.49     19.32 o 
   3  13  -2       15.39       76.67     21.34 o 
   5  13  -2      523.64      493.15     15.06 o 
   7  13  -2      356.10      389.44     27.14 o 
  -6  14  -2       63.71       90.78     44.84 o 
  -4  14  -2        6.10       36.38     58.75 o 
  -2  14  -2      107.11      112.38     39.19 o 
   0  14  -2      181.94      233.77     50.90 o 
   2  14  -2      258.87      265.08     44.60 o 
   4  14  -2        7.18       34.27     40.46 o 
   6  14  -2       55.00       98.75     78.80 o 
  -1  15  -2      158.82      229.28     43.62 o 
   1  15  -2      193.93      180.65      3.35 o 
 -15   1  -1      153.81      217.70     34.94 o 
 -13   1  -1      135.32      145.16     14.89 o 
 -11   1  -1     1105.84     1170.28     58.33 o 
  -9   1  -1      203.11      219.50     11.70 o 
  -7   1  -1     3276.01     3252.68    142.93 o 
  -5   1  -1     4471.15     4368.68     39.10 o 
  -3   1  -1    65045.51    62694.48    471.81 o 
   3   1  -1    12775.63    12336.33    463.55 o 
   5   1  -1     7063.98     7392.96     65.36 o 
   7   1  -1     2467.08     2373.68    177.03 o 
   9   1  -1     1386.63     1405.03     34.24 o 
  11   1  -1      958.69     1048.22    161.06 o 
  13   1  -1      691.93      645.18     34.66 o 
  15   1  -1      127.58      168.34     41.19 o 
 -14   2  -1       60.13      107.92     43.13 o 
 -12   2  -1      241.93      225.49    171.65 o 
 -10   2  -1     1792.89     1805.04     15.65 o 
  -8   2  -1     2162.48     2197.82     30.26 o 
  -6   2  -1     1810.97     1743.29     72.63 o 
  -4   2  -1     4744.65     5747.59    154.59 o 
  -2   2  -1    42863.44    40996.11    248.01 o 
   0   2  -1     3095.24     3260.40     38.61 o 
   2   2  -1     8554.30     8551.25    348.28 o 
   4   2  -1     3397.63     3565.66    186.71 o 
   6   2  -1     8181.24     7861.75     92.15 o 
   8   2  -1      779.13      786.97     26.01 o 
  10   2  -1     1469.58     1440.56     58.14 o 
  12   2  -1      340.98      315.35     18.48 o 
  14   2  -1      107.87      177.85     31.18 o 
 -15   3  -1      142.10      149.74     29.17 o 
 -13   3  -1      379.00      386.56     40.42 o 
 -11   3  -1     1377.80     1475.48     96.92 o 
  -9   3  -1     2173.71     2075.95     63.73 o 
  -7   3  -1     1299.98     1268.17     51.06 o 
  -5   3  -1     5973.29     5536.55     89.08 o 
  -3   3  -1     3439.49     3655.17     46.54 o 
  -1   3  -1    38337.35    37771.21     64.67 o 
   1   3  -1    35482.68    33464.81     66.21 o 
   3   3  -1     3294.49     3201.66     18.90 o 
   5   3  -1      440.64      591.54     64.10 o 
   7   3  -1     8060.34     8080.60    116.24 o 
   9   3  -1     2747.19     2781.10     24.55 o 
  11   3  -1       67.62      169.83     77.91 o 
  13   3  -1      616.85      741.22     57.26 o 
  15   3  -1      209.44      297.76     56.40 o 
 -14   4  -1      293.57      286.61     27.72 o 
 -12   4  -1      789.12      702.49     24.19 o 
 -10   4  -1     2924.07     2764.43     40.25 o 
  -8   4  -1     5524.55     5130.87    146.16 o 
  -6   4  -1     1287.24     1420.14     66.30 o 
  -4   4  -1      736.89      966.86     32.38 o 
  -2   4  -1    22391.71    21767.20     35.13 o 
   0   4  -1     3892.79     4171.68     72.27 o 
   2   4  -1     4671.07     4437.89    108.58 o 
   4   4  -1    11968.21    11265.44    317.67 o 
   6   4  -1     3078.19     3162.90     43.35 o 
   8   4  -1     1453.61     1533.53    105.07 o 
  10   4  -1      348.24      331.24     38.88 o 
  12   4  -1      229.14      297.56     42.50 o 
  14   4  -1      453.57      402.45     59.54 o 
 -15   5  -1      100.62      134.70     35.19 o 
 -13   5  -1      896.46      999.04    123.75 o 
 -11   5  -1     1968.70     2043.61     69.07 o 
  -9   5  -1     3808.52     3574.21     49.41 o 
  -7   5  -1      795.70      922.62     54.20 o 
  -5   5  -1     4591.89     4550.17     62.67 o 
  -3   5  -1     4101.63     4513.40    168.59 o 
  -1   5  -1     7577.21     7474.41    128.44 o 
   1   5  -1     5768.48     5640.37     35.72 o 
   3   5  -1     4119.62     4121.92     25.64 o 
   5   5  -1       16.93       99.45     19.63 o 
   7   5  -1     7707.88     7385.31     46.19 o 
   9   5  -1      956.60      960.02    155.00 o 
  11   5  -1      705.41      665.56     98.65 o 
  13   5  -1      392.24      473.86     67.05 o 
  15   5  -1      264.18      278.26     33.95 o 
 -14   6  -1      272.62      324.80     49.34 o 
 -12   6  -1      186.29      268.10     54.34 o 
 -10   6  -1     1443.54     1503.61     95.15 o 
  -8   6  -1     2520.43     2555.49     54.83 o 
  -6   6  -1     1554.12     1454.56    127.76 o 
  -4   6  -1     2277.30     2219.71    122.87 o 
  -2   6  -1     5941.81     5836.77     62.70 o 
   0   6  -1    10202.76     9934.38    600.87 o 
   2   6  -1     5509.10     5625.79    181.83 o 
   4   6  -1     5941.58     5523.02     15.17 o 
   6   6  -1     4666.72     4603.91     58.73 o 
   8   6  -1     1731.68     1635.94     54.72 o 
  10   6  -1     3597.07     3561.14     43.76 o 
  12   6  -1      236.79      236.68     31.89 o 
  14   6  -1      123.07       95.94     24.71 o 
 -13   7  -1      245.06      260.18     37.59 o 
 -11   7  -1      881.14      872.67     38.59 o 
  -9   7  -1     1163.77     1290.38     35.33 o 
  -7   7  -1      442.20      466.32     50.62 o 
  -5   7  -1     1633.56     1768.84     25.91 o 
  -3   7  -1    12951.47    12177.17     34.67 o 
  -1   7  -1     1144.76     1032.32     68.44 o 
   1   7  -1     2983.13     3132.38     64.75 o 
   3   7  -1     7949.61     7201.08    240.52 o 
   5   7  -1     4564.37     4363.52     54.01 o 
   7   7  -1      659.01      660.52     23.11 o 
   9   7  -1     2164.25     2049.73    124.34 o 
  11   7  -1      457.97      496.14     45.96 o 
  13   7  -1      396.60      412.98     36.40 o 
 -12   8  -1      396.06      414.63     53.70 o 
 -10   8  -1     1410.61     1483.53     76.97 o 
  -8   8  -1     2981.75     2845.36     79.75 o 
  -6   8  -1      876.77     1109.72     62.68 o 
  -4   8  -1     5904.86     5822.23     44.17 o 
  -2   8  -1     8180.63     8644.16     49.21 o 
   0   8  -1     3056.50     3026.47     33.10 o 
   2   8  -1     1682.34     1992.17     50.25 o 
   4   8  -1     3501.77     3438.07     49.84 o 
   6   8  -1     1244.22     1576.97     45.19 o 
   8   8  -1     1025.29     1026.06     26.08 o 
  10   8  -1     2537.57     2295.05     38.89 o 
  12   8  -1      447.86      403.93     17.59 o 
 -11   9  -1      874.29      847.30     96.09 o 
  -9   9  -1     1792.95     1734.92     95.80 o 
  -7   9  -1     2638.14     2455.40     70.28 o 
  -5   9  -1     5154.64     4675.78     14.48 o 
  -3   9  -1     2620.65     2373.04    139.57 o 
  -1   9  -1     2556.05     2421.34    162.69 o 
   1   9  -1     1847.88     1899.06     32.38 o 
   3   9  -1     3291.50     3139.87     39.17 o 
   5   9  -1     1336.47     1246.49     27.53 o 
   7   9  -1     3707.01     3466.17     82.03 o 
   9   9  -1     1996.70     1912.08     84.67 o 
  11   9  -1      633.72      653.18     28.09 o 
  13   9  -1      121.36      128.99     28.13 o 
 -10  10  -1      715.82      617.54     32.36 o 
  -8  10  -1     1374.96     1574.43     51.47 o 
  -6  10  -1     1173.40     1261.11     34.71 o 
  -4  10  -1     4689.02     4236.98     60.29 o 
  -2  10  -1     3025.27     3126.01     54.31 o 
   0  10  -1      768.71      852.41     69.57 o 
   2  10  -1     2360.29     2236.40     71.50 o 
   4  10  -1     2831.16     2718.21     81.40 o 
   6  10  -1      538.52      659.59    126.42 o 
   8  10  -1     1334.18     1314.99     62.15 o 
  10  10  -1     1128.17      991.88      8.47 o 
  12  10  -1      276.32      228.88     33.25 o 
  -9  11  -1     1147.43     1090.79     52.67 o 
  -7  11  -1      690.92      636.72     17.44 o 
  -5  11  -1     3025.17     3120.16     78.23 o 
  -3  11  -1      248.38      236.27     27.91 o 
  -1  11  -1     3075.39     2875.50     59.50 o 
   1  11  -1     2662.03     2562.97     43.08 o 
   3  11  -1     3438.46     3215.43     49.59 o 
   5  11  -1      571.83      565.46     69.42 o 
   7  11  -1     1102.48     1033.00     47.40 o 
   9  11  -1      399.09      456.01     46.45 o 
  11  11  -1      498.39      523.41     24.41 o 
  -8  12  -1       65.00       56.91     23.59 o 
  -6  12  -1      427.40      468.06     36.42 o 
  -4  12  -1      722.78      772.26     25.20 o 
  -2  12  -1     1548.75     1560.03     94.60 o 
   0  12  -1     2719.41     2492.16    140.76 o 
   2  12  -1     1727.16     1718.35     51.73 o 
   4  12  -1      414.70      410.65     26.12 o 
   6  12  -1       86.84       94.41     15.44 o 
   8  12  -1      543.22      545.10     60.81 o 
  -7  13  -1      199.14      180.28     26.66 o 
  -5  13  -1       88.05       91.22     23.73 o 
  -3  13  -1      761.96      744.98     40.07 o 
  -1  13  -1      636.51      702.53     49.61 o 
   1  13  -1      895.78      910.32     56.59 o 
   3  13  -1      793.56      795.25     53.38 o 
   5  13  -1      548.20      555.36     29.30 o 
   7  13  -1       54.69       47.66     18.12 o 
  -6  14  -1      255.10      265.06     26.45 o 
  -4  14  -1      181.38      177.07     51.37 o 
  -2  14  -1      261.28      232.14     28.48 o 
   0  14  -1      782.08      779.08     34.36 o 
   2  14  -1      185.85      259.41     38.01 o 
   4  14  -1        7.32      130.32     39.83 o 
   6  14  -1       85.84      128.30     37.25 o 
  -1  15  -1      191.71      244.21     55.67 o 
   1  15  -1       50.08       31.07     26.95 o 
   2   0   0    22777.08    22258.10    546.84 o 
   4   0   0    11687.46    12302.53    119.69 o 
   6   0   0     4961.60     4872.33     54.14 o 
   8   0   0     6465.21     6472.43     22.48 o 
  10   0   0      146.87      220.43     88.50 o 
  12   0   0     3444.13     3349.32     49.19 o 
  14   0   0     1372.89     1374.02     62.85 o 
 -15   1   0      758.65      660.92     22.89 o 
 -13   1   0      757.04      987.80     75.24 o 
 -11   1   0      261.38      517.44    159.47 o 
  -9   1   0     2849.81     2684.28     34.37 o 
  -7   1   0     1642.77     1600.99     30.54 o 
  -5   1   0     5239.67     5213.82     54.49 o 
  -3   1   0    22351.14    21165.13    328.81 o 
   3   1   0    22790.81    21596.20    128.22 o 
   5   1   0     6105.96     6262.90    134.66 o 
   7   1   0     1474.08     1753.34     42.25 o 
   9   1   0     2932.60     2964.41     66.47 o 
  11   1   0      179.60      334.15     72.26 o 
  13   1   0      713.67      649.46     22.97 o 
  15   1   0      767.57      678.39     23.24 o 
 -14   2   0     1208.41     1116.90     45.10 o 
 -12   2   0     1907.21     1771.18    133.46 o 
 -10   2   0     3073.08     2762.22     26.93 o 
  -8   2   0     4740.82     4473.42     56.83 o 
  -6   2   0    11140.62    11206.81     54.06 o 
  -4   2   0    11672.40    11440.19    235.49 o 
  -2   2   0     8228.02     8244.52     53.43 o 
   0   2   0    12738.94    12534.65     79.19 o 
   2   2   0     9591.67     9251.29    472.94 o 
   4   2   0    12000.59    12471.56     94.63 o 
   6   2   0    11698.15    11102.90    119.51 o 
   8   2   0     4872.04     4638.26     53.04 o 
  10   2   0     2981.40     2707.68     61.37 o 
  12   2   0     1802.16     1722.50     79.26 o 
  14   2   0     1244.92     1459.36    180.36 o 
 -15   3   0      207.34      230.89     45.96 o 
 -13   3   0      290.99      251.75      4.62 o 
 -11   3   0     3876.33     3606.51     95.74 o 
  -9   3   0     6201.90     6332.89     82.51 o 
  -7   3   0    12084.26    12013.56     70.80 o 
  -5   3   0    12504.31    12013.50     30.44 o 
  -3   3   0     4860.59     4664.08    255.56 o 
  -1   3   0    32083.35    30491.10     45.47 o 
   1   3   0    30444.42    29044.51     92.87 o 
   3   3   0     4057.79     4124.17     85.08 o 
   5   3   0    13045.21    13149.18    118.64 o 
   7   3   0    11821.44    11143.08     74.14 o 
   9   3   0     6125.38     5834.00     66.79 o 
  11   3   0     3997.06     3622.55     17.77 o 
  13   3   0      217.23      256.92     37.10 o 
  15   3   0      183.75      195.47     22.89 o 
 -14   4   0       84.02      168.64     59.68 o 
 -12   4   0      200.99      235.16     43.02 o 
 -10   4   0     3267.30     3280.42     78.44 o 
  -8   4   0     3478.74     3345.16     93.09 o 
  -6   4   0      893.03     1114.88     65.10 o 
  -4   4   0     3951.45     3792.80    112.04 o 
  -2   4   0    14759.84    14280.39    294.52 o 
   0   4   0    20077.41    19029.82     63.78 o 
   2   4   0    14111.08    13389.29    196.69 o 
   4   4   0     3474.65     3293.15     20.94 o 
   6   4   0      805.98      717.91     88.04 o 
   8   4   0     3519.98     3348.86    101.66 o 
  10   4   0     3219.93     3004.03     43.94 o 
  12   4   0      172.95      190.48     25.24 o 
  14   4   0       47.24       58.14      4.24 o 
 -15   5   0      175.72      154.73     71.38 o 
 -13   5   0      113.52      136.04     21.65 o 
 -11   5   0     2122.27     2027.26    153.47 o 
  -9   5   0     2573.45     2588.81    122.25 o 
  -7   5   0     1629.52     1669.63     28.76 o 
  -5   5   0     2849.75     2619.48     43.20 o 
  -3   5   0     9661.17    10255.36     76.49 o 
  -1   5   0     1405.69     1411.74     39.71 o 
   1   5   0     1390.99     1418.62     52.13 o 
   3   5   0     9276.60     8905.52    162.16 o 
   5   5   0     2824.95     2814.83    128.56 o 
   7   5   0     1751.42     1781.97     95.35 o 
   9   5   0     2531.36     2621.00     38.31 o 
  11   5   0     2171.11     2074.47     84.48 o 
  13   5   0      132.17      185.23     51.25 o 
  15   5   0      204.04      180.89     51.61 o 
 -14   6   0      134.12      194.12     66.85 o 
 -12   6   0     1686.47     1643.86     27.28 o 
 -10   6   0     1103.11     1097.52     21.60 o 
  -8   6   0      223.52      260.38     37.27 o 
  -6   6   0     1156.83     1146.67     35.36 o 
  -4   6   0     2498.19     2347.12     85.32 o 
  -2   6   0     3689.32     3671.59     97.99 o 
   0   6   0     4524.84     4531.56     42.48 o 
   2   6   0     3325.60     3170.44     40.16 o 
   4   6   0     2728.56     2610.03    113.48 o 
   6   6   0     1024.72     1258.78     57.43 o 
   8   6   0      134.27      154.14      6.91 o 
  10   6   0     1265.45     1357.34     56.31 o 
  12   6   0     1807.08     1680.37     17.12 o 
  14   6   0       98.94      149.00     48.37 o 
 -13   7   0      347.52      348.20     22.71 o 
 -11   7   0      356.13      317.31     28.07 o 
  -9   7   0       84.18       95.80     37.68 o 
  -7   7   0      154.42      149.10     18.14 o 
  -5   7   0      216.63      334.40     33.95 o 
  -3   7   0     6055.56     6170.80     52.79 o 
  -1   7   0     2462.68     2474.15     20.38 o 
   1   7   0     2701.09     2663.73     27.45 o 
   3   7   0     5895.09     5800.06    329.08 o 
   5   7   0      285.48      382.68     56.65 o 
   7   7   0      214.68      269.63     24.36 o 
   9   7   0      116.08      124.93     14.96 o 
  11   7   0      375.49      418.59     46.64 o 
  13   7   0      364.73      361.34     11.71 o 
 -12   8   0       51.80       42.21     41.05 o 
 -10   8   0      719.78      705.18     36.20 o 
  -8   8   0      737.34      673.68     54.64 o 
  -6   8   0     3527.22     3444.06     80.38 o 
  -4   8   0     1872.16     1763.89    118.65 o 
  -2   8   0     1155.69     1148.16     30.29 o 
   0   8   0      793.38      927.59     21.71 o 
   2   8   0     1120.69     1148.21     27.46 o 
   4   8   0     1854.47     1825.69     90.99 o 
   6   8   0     3717.34     3815.48    102.04 o 
   8   8   0      807.87      769.47     26.27 o 
  10   8   0      686.05      648.24      8.82 o 
  12   8   0       38.37       53.55     38.41 o 
 -11   9   0      136.04      151.35     37.07 o 
  -9   9   0      249.20      263.30     22.18 o 
  -7   9   0       63.82       60.79     41.52 o 
  -5   9   0      410.49      421.09     49.46 o 
  -3   9   0      248.09      325.54     21.25 o 
  -1   9   0      315.72      311.37     27.97 o 
   1   9   0      340.09      331.56     21.71 o 
   3   9   0      243.57      372.91     44.84 o 
   5   9   0      422.03      398.13     26.16 o 
   7   9   0       54.63       63.43     35.90 o 
   9   9   0      247.90      244.19     49.90 o 
  11   9   0      115.77      163.63     30.30 o 
 -12  10   0      177.34      168.52     68.92 o 
 -10  10   0       67.20       82.56      6.06 o 
  -8  10   0      108.01      141.73     26.32 o 
  -6  10   0        2.54       97.53     31.13 o 
  -4  10   0     2931.27     2837.25    103.50 o 
  -2  10   0      191.59      245.88     47.52 o 
   0  10   0     3276.16     3016.45     27.03 o 
   2  10   0      183.44      197.77     45.35 o 
   4  10   0     2880.37     2715.99    130.05 o 
   6  10   0        2.11       60.60     19.20 o 
   8  10   0      109.34      155.63     31.80 o 
  10  10   0       72.03      146.55     36.96 o 
  12  10   0      173.65      159.23     24.60 o 
 -11  11   0      121.18      260.17     54.43 o 
  -9  11   0        6.36       70.47     34.12 o 
  -7  11   0      110.46      201.82     38.39 o 
  -5  11   0     1554.18     1477.54     38.24 o 
  -3  11   0     1227.67     1132.97     57.51 o 
  -1  11   0      952.25      937.70    151.80 o 
   1  11   0      960.07     1104.06     52.04 o 
   3  11   0     1258.94     1121.11    193.04 o 
   5  11   0     1602.49     1714.79     14.99 o 
   7  11   0      103.83      100.73     43.68 o 
   9  11   0        5.09        7.53     74.14 o 
  11  11   0      114.64      232.08     80.14 o 
  -8  12   0       14.16       30.83      8.69 o 
  -6  12   0     1043.70      985.45     89.74 o 
  -4  12   0      254.01      227.94     17.18 o 
  -2  12   0      998.26      922.20     30.30 o 
   0  12   0      687.27      576.93     19.61 o 
   2  12   0      998.75      938.76     17.26 o 
   4  12   0      263.12      277.40     44.21 o 
   6  12   0     1083.57     1083.01     90.45 o 
   8  12   0       21.53       22.60     33.28 o 
  -7  13   0      257.10      293.80     32.28 o 
  -5  13   0      615.69      582.66     29.98 o 
  -3  13   0      104.72      164.39     38.25 o 
  -1  13   0      292.14      317.82     22.40 o 
   1  13   0      265.98      303.14     32.61 o 
   3  13   0      100.24      112.21     23.80 o 
   5  13   0      647.37      637.95     22.51 o 
   7  13   0      233.98      278.20     25.29 o 
  -6  14   0      432.08      389.42     40.31 o 
  -4  14   0      302.96      284.70     53.20 o 
  -2  14   0      247.55      233.26     70.38 o 
   0  14   0      731.89      650.87     16.24 o 
   2  14   0      216.18      216.88     26.95 o 
   4  14   0      255.40      275.78     41.56 o 
   6  14   0      410.61      360.94     27.83 o 
  -1  15   0      265.31      295.40     24.60 o 
   1  15   0      251.84      299.99     35.31 o 
 -15   1   1      118.58      226.00     69.36 o 
 -13   1   1      659.16      625.05     55.94 o 
 -11   1   1      941.05     1211.09    175.53 o 
  -9   1   1     1309.61     1263.11     15.65 o 
  -7   1   1     2390.65     2400.57    123.75 o 
  -5   1   1     7237.56     7936.13     54.84 o 
  -3   1   1    12901.23    13327.91     93.55 o 
   3   1   1    64421.11    61832.10     60.83 o 
   5   1   1     4378.84     4161.32     72.11 o 
   7   1   1     3400.56     3390.25     31.18 o 
   9   1   1      204.21      227.78     41.20 o 
  11   1   1     1052.12     1010.42     55.91 o 
  13   1   1      148.51      172.78     46.90 o 
  15   1   1      157.73      209.30     19.71 o 
 -14   2   1      132.58      139.37     16.48 o 
 -12   2   1      375.89      392.71     20.72 o 
 -10   2   1     1384.35     1666.83     69.58 o 
  -8   2   1      742.21      698.15     30.43 o 
  -6   2   1     8356.73     7926.74     24.52 o 
  -4   2   1     3358.01     3645.98    230.87 o 
  -2   2   1     8862.39     8800.05    421.80 o 
   0   2   1     3202.41     3104.17    136.10 o 
   2   2   1    42831.29    41181.55     27.07 o 
   4   2   1     4525.98     4848.59    358.78 o 
   6   2   1     1661.55     1705.08     62.03 o 
   8   2   1     2071.50     2036.58     24.64 o 
  10   2   1     1896.72     1866.57     13.30 o 
  12   2   1      231.83      287.65     45.46 o 
  14   2   1       78.30      113.83     12.71 o 
 -15   3   1      179.27      204.00      5.17 o 
 -13   3   1      645.40      626.47     50.96 o 
 -11   3   1       48.05      124.74     35.35 o 
  -9   3   1     2610.44     2470.08     32.89 o 
  -7   3   1     7804.51     7446.00     93.25 o 
  -5   3   1      425.84      366.53    123.96 o 
  -3   3   1     3042.22     3140.82     98.62 o 
  -1   3   1    34488.77    33195.70    154.97 o 
   1   3   1    39205.13    37428.24     75.38 o 
   3   3   1     3077.04     3119.78     57.54 o 
   5   3   1     5901.18     5779.70     42.80 o 
   7   3   1     1302.08     1582.26     81.50 o 
   9   3   1     2050.17     2208.55     68.08 o 
  11   3   1     1246.36     1151.55     20.56 o 
  13   3   1      380.24      424.99     57.69 o 
  15   3   1      152.69      169.32     10.47 o 
 -14   4   1      468.85      400.68     43.02 o 
 -12   4   1      243.39      255.32     69.32 o 
 -10   4   1      426.23      434.24     47.12 o 
  -8   4   1     1292.27     1261.14     72.46 o 
  -6   4   1     2892.62     2851.61     57.28 o 
  -4   4   1    12084.38    11795.74    361.89 o 
  -2   4   1     4666.75     4842.81     97.06 o 
   0   4   1     4385.74     4537.13    286.31 o 
   2   4   1    23240.25    22372.23     46.43 o 
   4   4   1      583.64      672.66     61.10 o 
   6   4   1     1416.18     1703.59     59.50 o 
   8   4   1     5772.04     5714.62     52.02 o 
  10   4   1     2835.46     2772.93    107.45 o 
  12   4   1      686.10      704.96     85.44 o 
  14   4   1      283.47      299.68     58.67 o 
 -15   5   1      202.69      307.95     77.76 o 
 -13   5   1      485.37      529.69     74.08 o 
 -11   5   1      743.77      870.00     55.43 o 
  -9   5   1     1083.46     1377.12     50.93 o 
  -7   5   1     8017.20     7642.83     67.55 o 
  -5   5   1       55.39       72.18     22.89 o 
  -3   5   1     4029.84     3905.06     61.08 o 
  -1   5   1     6057.25     5921.48     37.41 o 
   1   5   1     8068.95     8188.02    215.72 o 
   3   5   1     4256.61     3923.49    363.68 o 
   5   5   1     4689.84     4620.67     60.93 o 
   7   5   1      981.75     1025.57     47.18 o 
   9   5   1     3997.68     3622.73    140.80 o 
  11   5   1     1962.01     1911.70     19.99 o 
  13   5   1      789.26      771.33     64.02 o 
  15   5   1      141.21      275.16    105.21 o 
 -14   6   1       89.56       96.08     42.43 o 
 -12   6   1      152.27      224.37     24.71 o 
 -10   6   1     3956.77     3731.38     52.96 o 
  -8   6   1     1766.53     1610.18     42.76 o 
  -6   6   1     4375.92     4405.11     52.70 o 
  -4   6   1     6317.46     6084.55     31.40 o 
  -2   6   1     5657.58     6055.27     57.74 o 
   0   6   1     9594.74     9142.50    156.00 o 
   2   6   1     5715.80     5532.15     44.23 o 
   4   6   1     1993.24     2007.02     92.36 o 
   6   6   1     1414.34     1498.11     75.33 o 
   8   6   1     2578.35     2385.51    110.00 o 
  10   6   1     1515.21     1634.83     49.42 o 
  12   6   1      249.74      201.60     18.18 o 
  14   6   1      296.60      310.79     63.67 o 
 -13   7   1      372.23      446.46     35.57 o 
 -11   7   1      521.11      499.53     26.50 o 
  -9   7   1     2182.50     2046.86     42.19 o 
  -7   7   1      679.67      716.95     40.65 o 
  -5   7   1     4956.41     4582.71     30.92 o 
  -3   7   1     8093.06     7954.59     97.76 o 
  -1   7   1     3029.98     2896.92     24.94 o 
   1   7   1      956.15     1018.59     38.13 o 
   3   7   1    12801.14    12164.71    218.56 o 
   5   7   1     1621.26     1767.95     28.41 o 
   7   7   1      553.45      617.95     31.64 o 
   9   7   1     1321.42     1472.18     36.82 o 
  11   7   1      994.67      990.06     13.86 o 
  13   7   1      318.12      286.80     12.53 o 
 -12   8   1      460.88      428.30     13.36 o 
 -10   8   1     2477.14     2585.59     52.55 o 
  -8   8   1      859.72      845.90     55.19 o 
  -6   8   1     1142.40     1164.56    185.48 o 
  -4   8   1     3379.70     2997.31    231.99 o 
  -2   8   1     1888.08     1773.59     74.48 o 
   0   8   1     2814.03     2769.21     64.14 o 
   2   8   1     8203.22     8296.55    233.72 o 
   4   8   1     5889.98     5506.98     34.37 o 
   6   8   1      805.51      798.61    113.02 o 
   8   8   1     3066.18     2820.28     72.68 o 
  10   8   1     1506.85     1429.99     29.58 o 
  12   8   1      368.69      304.20     30.07 o 
 -13   9   1       76.22      139.40     71.73 o 
 -11   9   1      713.73      687.20     27.72 o 
  -9   9   1     2061.78     1717.24    144.24 o 
  -7   9   1     3385.49     3406.66     39.96 o 
  -5   9   1     1205.20     1503.17     50.23 o 
  -3   9   1     3283.06     3129.53    112.39 o 
  -1   9   1     2153.99     2015.88     93.85 o 
   1   9   1     2605.52     2575.87     34.82 o 
   3   9   1     2511.11     2540.41     40.25 o 
   5   9   1     5021.20     4561.57     95.66 o 
   7   9   1     2899.77     2648.89     33.75 o 
   9   9   1     1778.67     1822.31     55.03 o 
  11   9   1      834.50      700.54     30.03 o 
 -12  10   1      264.36      251.93     53.81 o 
 -10  10   1     1101.74     1029.95     25.30 o 
  -8  10   1     1356.86     1178.83     38.08 o 
  -6  10   1      580.63      704.99     78.83 o 
  -4  10   1     2729.66     2824.40     34.04 o 
  -2  10   1     2459.99     2186.12     43.87 o 
   0  10   1      779.56      716.90     15.58 o 
   2  10   1     2918.88     2760.04     24.77 o 
   4  10   1     4533.36     4230.62     38.04 o 
   6  10   1     1216.89     1184.18     17.18 o 
   8  10   1     1511.28     1541.37     24.95 o 
  10  10   1      712.72      711.73     47.95 o 
 -11  11   1      454.86      501.68     32.35 o 
  -9  11   1      314.08      284.45     19.38 o 
  -7  11   1     1077.92      955.35     38.92 o 
  -5  11   1      531.71      483.47     52.65 o 
  -3  11   1     3272.75     3070.18     96.00 o 
  -1  11   1     2554.76     2569.17     52.40 o 
   1  11   1     3072.34     2811.26     17.77 o 
   3  11   1      200.31      211.54     39.82 o 
   5  11   1     2764.25     2677.21     39.16 o 
   7  11   1      693.70      645.73     46.73 o 
   9  11   1     1084.49     1044.29     59.70 o 
  -8  12   1      595.66      542.53     14.68 o 
  -6  12   1       90.40      137.92     31.05 o 
  -4  12   1      362.39      334.48      6.66 o 
  -2  12   1     1662.02     1548.85     67.17 o 
   0  12   1     2754.55     2523.71     42.97 o 
   2  12   1     1715.55     1803.90     55.34 o 
   4  12   1      676.49      742.05     57.12 o 
   6  12   1      519.05      526.74     51.16 o 
   8  12   1       64.75      111.39     73.38 o 
  -7  13   1       22.69       25.29      9.98 o 
  -5  13   1      440.09      487.31     37.06 o 
  -3  13   1      836.56      761.57     38.06 o 
  -1  13   1      958.49      920.70     25.42 o 
   1  13   1      684.83      589.56     45.90 o 
   3  13   1      749.23      678.03     56.58 o 
   5  13   1      109.18      134.14     23.45 o 
   7  13   1      216.40      232.65     54.75 o 
  -6  14   1       68.58      162.88    112.16 o 
  -4  14   1       10.72       10.50     66.85 o 
  -2  14   1      154.51      269.40     40.21 o 
   0  14   1      787.92      703.54     22.36 o 
   2  14   1      299.39      306.45     20.99 o 
   4  14   1      152.77      271.42     44.05 o 
   6  14   1      303.41      354.15     52.35 o 
  -1  15   1       26.18      107.33     40.84 o 
   1  15   1      197.55      339.18    101.45 o 
 -16   0   2      226.27      195.83      1.88 o 
 -14   0   2      499.38      483.47     26.13 o 
 -12   0   2      980.20     1020.25     32.95 o 
 -10   0   2     2878.11     2786.76     10.36 o 
  -8   0   2     2990.16     3086.28     69.08 o 
  -6   0   2     6775.20     7440.43     61.90 o 
  -4   0   2     4400.26     4445.80     74.91 o 
  -2   0   2    23401.37    22400.16    400.25 o 
   2   0   2    41138.58    40127.77    104.51 o 
   4   0   2     9718.71     9412.41     30.13 o 
   6   0   2     9934.47    10486.02    151.29 o 
   8   0   2      331.42      472.96     78.97 o 
  10   0   2     2265.95     2424.51     43.54 o 
  12   0   2     3275.82     3128.06     90.50 o 
  14   0   2     1090.59     1174.42     62.49 o 
 -15   1   2      442.29      438.16     29.78 o 
 -13   1   2     1535.26     1471.70     87.33 o 
 -11   1   2     1299.15     1338.95     49.19 o 
  -9   1   2     1252.53     1424.86     78.73 o 
  -7   1   2     7653.79     7357.69     19.18 o 
  -5   1   2    18882.46    17826.38      3.18 o 
  -3   1   2     8416.64     8289.79    109.10 o 
   1   1   2    23455.64    22705.33     93.34 o 
   3   1   2    77803.84    74359.92   1380.73 o 
   5   1   2    17609.28    17449.12    206.73 o 
   7   1   2     5859.10     5847.72     33.79 o 
   9   1   2     2147.97     1969.96    170.11 o 
  11   1   2     3904.38     3996.74     61.26 o 
  13   1   2     3465.20     3171.76     15.69 o 
  15   1   2      552.67      507.28     63.92 o 
 -16   2   2      203.38      202.64     74.20 o 
 -14   2   2      496.20      433.26     21.77 o 
 -12   2   2      391.55      369.71     43.74 o 
 -10   2   2     1559.53     1454.57     71.55 o 
  -8   2   2     6726.61     6639.38     63.06 o 
  -6   2   2    11534.46    11917.78     61.14 o 
  -4   2   2     4347.34     4787.75    291.92 o 
  -2   2   2     8509.61     8611.43      8.71 o 
   0   2   2     9662.61     9922.30     86.85 o 
   2   2   2    44988.50    43051.84    136.34 o 
   4   2   2    48534.66    45992.77     86.91 o 
   6   2   2    12732.75    12567.17    190.05 o 
   8   2   2     3294.61     3295.87     45.01 o 
  10   2   2     1353.57     1700.21     73.74 o 
  12   2   2     1175.77     1469.06     56.13 o 
  14   2   2      442.00      417.10     21.38 o 
 -15   3   2      279.50      325.10     66.47 o 
 -13   3   2      163.21      258.43     51.38 o 
 -11   3   2     1605.30     1848.52     66.51 o 
  -9   3   2     1528.68     1776.29     72.01 o 
  -7   3   2     7502.07     7358.46    250.47 o 
  -5   3   2     5603.96     5456.04     50.44 o 
  -3   3   2     3640.75     3753.28    122.10 o 
  -1   3   2     4848.93     5269.00     85.09 o 
   1   3   2    87503.21    85591.20     63.79 o 
   3   3   2     9046.30     9691.63    170.73 o 
   5   3   2     3587.86     4404.65     55.90 o 
   7   3   2     8502.01     8063.55    348.65 o 
   9   3   2      975.38     1109.69     65.35 o 
  11   3   2     2881.71     2814.99     44.84 o 
  13   3   2      859.98      973.20     64.79 o 
  15   3   2       68.41       54.07     27.30 o 
 -14   4   2      426.36      392.19     38.72 o 
 -12   4   2      926.19      854.96      6.36 o 
 -10   4   2     1313.04     1248.44    106.27 o 
  -8   4   2     4500.58     4289.44     58.08 o 
  -6   4   2     4248.39     4227.54     28.29 o 
  -4   4   2     7014.67     6570.73     55.80 o 
  -2   4   2    21002.81    19866.28    490.21 o 
   0   4   2     3654.45     3830.23     60.53 o 
   2   4   2    31927.70    29892.42    228.43 o 
   4   4   2     5311.65     5187.19     55.07 o 
   6   4   2     1076.89     1085.78     89.08 o 
   8   4   2     2420.17     2360.97    149.76 o 
  10   4   2     3443.42     3147.61     64.38 o 
  12   4   2      804.56      776.29      5.24 o 
  14   4   2      379.74      452.02     49.74 o 
 -15   5   2        1.48       37.44     72.50 o 
 -13   5   2        4.90       70.90     72.26 o 
 -11   5   2      382.06      434.11     37.72 o 
  -9   5   2     1373.08     1526.75     56.33 o 
  -7   5   2      853.21      979.98    125.11 o 
  -5   5   2     1179.13     1414.25     95.98 o 
  -3   5   2     3596.68     3563.84     59.95 o 
  -1   5   2     1698.34     1791.64     40.84 o 
   1   5   2    14588.08    14984.07     61.20 o 
   3   5   2     6240.87     6727.65    219.35 o 
   5   5   2      648.00      716.04     93.09 o 
   7   5   2     1113.35     1100.41     60.72 o 
   9   5   2       33.30      147.75     32.71 o 
  11   5   2       80.97      132.40     19.07 o 
  13   5   2      173.21      246.09     98.74 o 
 -14   6   2       51.13      134.60     65.48 o 
 -12   6   2      301.17      355.87     39.21 o 
 -10   6   2     1080.32     1341.29    116.34 o 
  -8   6   2     1852.32     2019.79     71.12 o 
  -6   6   2     1876.88     1853.74     26.83 o 
  -4   6   2     2243.34     2129.45      9.43 o 
  -2   6   2     9000.11     8696.32    377.78 o 
   0   6   2     2970.14     3008.27    127.43 o 
   2   6   2    12799.38    12232.77     91.92 o 
   4   6   2      378.09      398.77     15.30 o 
   6   6   2     5406.65     5127.49     41.05 o 
   8   6   2      283.63      320.68     22.76 o 
  10   6   2     1052.11     1061.63     20.07 o 
  12   6   2      662.03      672.94      5.74 o 
  14   6   2      243.99      345.48     56.90 o 
 -13   7   2      156.29      128.40     53.08 o 
 -11   7   2      230.33      247.29     34.12 o 
  -9   7   2     2447.35     2210.11     88.54 o 
  -7   7   2      532.18      567.89     50.49 o 
  -5   7   2      108.66      128.12     20.83 o 
  -3   7   2     2440.46     2461.42     26.62 o 
  -1   7   2      496.31      510.28     15.07 o 
   1   7   2     2860.09     2647.57    123.07 o 
   3   7   2     7745.79     7701.04     58.67 o 
   5   7   2     1263.66     1425.89     61.81 o 
   7   7   2      720.28      702.15     27.85 o 
   9   7   2      985.59     1149.42     41.79 o 
  11   7   2      586.16      608.94     43.23 o 
  13   7   2      106.60      147.26     12.60 o 
 -12   8   2      281.40      336.99     40.43 o 
 -10   8   2       11.48       99.49     33.66 o 
  -8   8   2     2428.40     2295.92     53.47 o 
  -6   8   2     1422.07     1581.73    142.87 o 
  -4   8   2      222.07      292.49     19.38 o 
  -2   8   2      441.90      511.44     34.96 o 
   0   8   2      572.58      550.75     47.46 o 
   2   8   2     2026.64     1865.36     41.95 o 
   4   8   2      694.72      681.27     18.97 o 
   6   8   2     1169.15     1206.40     83.17 o 
   8   8   2      396.84      457.92     34.07 o 
  10   8   2      545.22      544.77     26.68 o 
  12   8   2       65.48       63.44     63.82 o 
 -13   9   2      181.67      168.66     11.08 o 
 -11   9   2       21.29       27.71      9.18 o 
  -9   9   2      598.09      690.55     40.58 o 
  -7   9   2      205.58      241.69     28.92 o 
  -5   9   2       58.88      132.09     37.20 o 
  -3   9   2     2741.80     2594.56     69.91 o 
  -1   9   2     2136.00     1993.12      9.67 o 
   1   9   2      366.44      367.32     19.72 o 
   3   9   2      102.22      101.69     11.21 o 
   5   9   2       67.21      148.25     25.16 o 
   7   9   2      649.14      592.18     10.79 o 
   9   9   2      438.40      466.67     19.99 o 
  11   9   2      193.42      181.85     49.44 o 
 -12  10   2       84.28      128.76     50.15 o 
 -10  10   2      255.34      293.63     41.13 o 
  -8  10   2      568.16      554.29      9.28 o 
  -6  10   2       73.04      124.42     34.98 o 
  -4  10   2      463.70      400.29     43.07 o 
  -2  10   2     1141.92     1231.62     54.65 o 
   0  10   2       38.91       93.35     27.52 o 
   2  10   2     3280.02     3041.52     36.86 o 
   4  10   2     1609.47     1874.72     60.04 o 
   6  10   2     1730.96     1785.23    105.33 o 
   8  10   2       55.41       59.49      5.47 o 
  10  10   2       11.13       56.68     44.57 o 
 -11  11   2        3.53       43.57     61.90 o 
  -9  11   2       79.37       95.49     22.48 o 
  -7  11   2       51.11       54.15     51.65 o 
  -5  11   2      149.38      159.56     22.63 o 
  -3  11   2      345.62      327.45     12.64 o 
  -1  11   2      273.17      360.63     28.91 o 
   1  11   2      740.90      753.85     43.03 o 
   3  11   2      766.37      852.24     53.69 o 
   5  11   2      170.35      158.32     44.55 o 
   7  11   2      264.09      294.93     58.75 o 
   9  11   2       21.54       17.81     66.48 o 
 -10  12   2       36.98      114.55     62.38 o 
  -8  12   2       86.72      136.53     16.36 o 
  -6  12   2       97.87      157.22     28.98 o 
  -4  12   2      307.73      268.68      3.44 o 
  -2  12   2      185.82      165.72     22.60 o 
   0  12   2      107.45      155.49     24.00 o 
   2  12   2      250.08      288.33     41.90 o 
   4  12   2      268.34      355.24     36.12 o 
   6  12   2      491.82      537.07     47.08 o 
   8  12   2       76.29      130.97     35.59 o 
  -7  13   2      377.45      387.38     12.89 o 
  -5  13   2      542.72      529.73     50.53 o 
  -3  13   2        5.95       13.85     12.80 o 
  -1  13   2      270.57      244.07     21.34 o 
   1  13   2     1162.25     1086.88     37.30 o 
   3  13   2      419.13      427.52     21.55 o 
   5  13   2      420.42      438.71     40.01 o 
   7  13   2      379.05      360.81     55.55 o 
  -6  14   2       76.72      157.82    115.45 o 
  -4  14   2        1.03        2.82      0.47 o 
  -2  14   2      261.20      255.97     50.96 o 
   0  14   2      203.56      221.53     21.50 o 
   2  14   2      109.87      126.25     16.59 o 
   4  14   2        8.58       68.30     17.73 o 
   6  14   2       65.25      144.54     62.75 o 
  -1  15   2      189.58      168.53     38.48 o 
   1  15   2      181.97      192.07    105.68 o 
 -15   1   3       42.54       39.51     36.62 o 
 -13   1   3      108.33      150.68     19.23 o 
 -11   1   3      298.05      408.11     60.37 o 
  -9   1   3     3118.77     3153.09     36.01 o 
  -7   1   3     1853.23     1820.50     32.68 o 
  -5   1   3     1610.81     1820.92     59.95 o 
  -3   1   3    13604.99    13312.16     41.49 o 
  -1   1   3     8638.72     8492.43     24.81 o 
   1   1   3    23193.32    22092.71    112.76 o 
   3   1   3    89036.17    84446.56   1366.12 o 
   5   1   3     1446.94     1649.56     48.93 o 
   7   1   3     2551.95     2520.58     35.98 o 
   9   1   3      405.19      407.13     37.69 o 
  11   1   3      295.48      286.81     75.50 o 
  13   1   3      175.09      166.99     48.32 o 
  15   1   3       88.91      102.52      9.89 o 
 -16   2   3      122.43       92.87     39.84 o 
 -14   2   3      177.47      203.55     11.32 o 
 -12   2   3      164.97      149.72     58.26 o 
 -10   2   3     1937.58     2060.59     37.00 o 
  -8   2   3     2877.26     3081.57     46.72 o 
  -6   2   3      343.79      457.48     73.97 o 
  -4   2   3     1143.14     1324.53     98.33 o 
  -2   2   3    15803.73    15447.24     60.32 o 
   0   2   3    10414.05     9922.81    209.11 o 
   2   2   3    24486.55    23470.66    496.47 o 
   4   2   3     8330.55     8695.41    271.08 o 
   6   2   3    13167.42    12520.68     91.88 o 
   8   2   3      768.56      791.85     34.85 o 
  10   2   3     3223.98     3040.84     38.12 o 
  12   2   3     1828.70     1753.18     36.48 o 
  14   2   3      148.32      174.43     61.49 o 
 -15   3   3      209.13      273.18     24.41 o 
 -13   3   3      554.47      559.14     33.86 o 
 -11   3   3      461.37      425.00     18.88 o 
  -9   3   3     1202.83     1299.34    108.16 o 
  -7   3   3      211.59      209.59     20.63 o 
  -5   3   3     3045.96     3080.32    105.54 o 
  -3   3   3     9365.37     9388.58     92.21 o 
  -1   3   3       91.77      244.98     55.92 o 
   1   3   3    65502.06    64673.73     96.86 o 
   3   3   3      748.79      904.65     77.10 o 
   5   3   3     5151.70     4933.64     45.39 o 
   7   3   3     3616.34     3513.67     51.05 o 
   9   3   3     1111.51     1389.21    167.71 o 
  11   3   3     1746.99     1593.46    112.39 o 
  13   3   3      743.66      975.75     74.16 o 
  15   3   3       42.15       61.01     54.17 o 
 -14   4   3      247.01      252.16     59.91 o 
 -12   4   3      364.72      397.42     32.28 o 
 -10   4   3      138.88      153.81     48.19 o 
  -8   4   3     1914.59     2135.16     59.02 o 
  -6   4   3      375.65      672.05     36.86 o 
  -4   4   3     4135.91     4148.91     35.13 o 
  -2   4   3     8546.91     8183.78    326.02 o 
   0   4   3     4540.89     4369.70    138.75 o 
   2   4   3     7472.40     7027.16    159.98 o 
   4   4   3     5709.11     5820.24    276.04 o 
   6   4   3     6341.06     6278.88     61.07 o 
   8   4   3       29.94       58.84     30.54 o 
  10   4   3      934.24     1048.23     45.39 o 
  12   4   3     1815.53     1714.90     59.14 o 
  14   4   3      505.86      503.84     41.13 o 
 -15   5   3      178.62      328.15     63.27 o 
 -13   5   3       68.09      196.83     64.71 o 
 -11   5   3      798.50      755.10     64.03 o 
  -9   5   3     2916.84     2792.44    118.51 o 
  -7   5   3       75.78       66.73     22.22 o 
  -5   5   3     4592.06     4716.15     37.20 o 
  -3   5   3     5040.09     4568.34    324.30 o 
  -1   5   3     3684.56     3849.20     43.37 o 
   1   5   3     3172.79     3588.34    233.55 o 
   3   5   3    26690.71    25530.50     59.14 o 
   5   5   3      407.72      499.45     40.74 o 
   7   5   3      552.91      523.94     14.51 o 
   9   5   3     3275.49     3256.57     76.04 o 
  11   5   3      139.10      222.88     40.39 o 
  13   5   3       80.32      138.98     48.66 o 
 -14   6   3        9.57       43.83     37.66 o 
 -12   6   3      495.04      443.96     10.83 o 
 -10   6   3     1142.12     1114.88    178.48 o 
  -8   6   3      663.54      772.97     41.91 o 
  -6   6   3      542.39      483.22     69.20 o 
  -4   6   3     2590.59     2636.21     48.25 o 
  -2   6   3     8394.04     7829.34      4.88 o 
   0   6   3     7258.88     6854.09     38.38 o 
   2   6   3    20506.51    19986.11     83.39 o 
   4   6   3     4677.92     4531.31     37.23 o 
   6   6   3     2377.73     2398.70     39.79 o 
   8   6   3     3247.25     3380.73     34.60 o 
  10   6   3      269.38      288.76     30.79 o 
  12   6   3      621.18      564.34     18.30 o 
  14   6   3      382.23      383.95     26.66 o 
 -13   7   3      180.93      195.81     51.78 o 
 -11   7   3      237.71      234.51     14.14 o 
  -9   7   3     1008.86     1148.20     34.40 o 
  -7   7   3     1013.22     1314.02     74.97 o 
  -5   7   3     5929.83     5729.86    231.08 o 
  -3   7   3    13552.05    12772.57    153.37 o 
  -1   7   3      688.59      696.07    125.56 o 
   1   7   3     5673.83     5361.20     48.55 o 
   3   7   3    17370.51    16098.66    149.47 o 
   5   7   3     1881.35     2061.06     54.38 o 
   7   7   3      669.67      630.67     15.18 o 
   9   7   3     2105.29     1995.05     24.53 o 
  11   7   3      891.80      928.11     46.77 o 
  13   7   3      395.42      459.02     40.14 o 
 -12   8   3      731.54      687.20     29.45 o 
 -10   8   3       81.18      181.67     40.26 o 
  -8   8   3      326.01      335.27     33.38 o 
  -6   8   3     2877.78     2773.62     86.90 o 
  -4   8   3     1580.64     1544.79     88.63 o 
  -2   8   3     3258.07     3070.05    177.31 o 
   0   8   3     4298.20     3998.14     31.09 o 
   2   8   3     2247.28     2207.49     50.87 o 
   4   8   3     2583.58     2394.56     15.92 o 
   6   8   3     2168.04     2042.84     60.39 o 
   8   8   3     2355.77     2144.97     25.75 o 
  10   8   3     1558.95     1422.16     58.81 o 
  12   8   3      465.24      442.34     13.06 o 
 -13   9   3      236.92      235.22      9.12 o 
 -11   9   3     1301.97     1216.67     51.79 o 
  -9   9   3     1669.40     1695.76     69.76 o 
  -7   9   3      822.49     1021.42     56.53 o 
  -5   9   3      828.19      763.00    101.94 o 
  -3   9   3     1011.64     1009.25     38.31 o 
  -1   9   3     1532.76     1478.89     29.27 o 
   1   9   3      674.79      877.34     82.79 o 
   3   9   3     2518.86     2294.00    132.07 o 
   5   9   3     1635.34     1504.39    160.47 o 
   7   9   3     1729.02     1769.73     36.02 o 
   9   9   3     2140.40     1899.37     32.18 o 
  11   9   3     1100.57     1000.19     17.66 o 
 -12  10   3      197.67      191.93     42.99 o 
 -10  10   3      694.30      642.02     48.92 o 
  -8  10   3     1670.05     1590.90     76.24 o 
  -6  10   3     1956.15     1714.56     62.84 o 
  -4  10   3     1003.61     1102.82     80.26 o 
  -2  10   3      210.96      264.73     40.89 o 
   0  10   3      105.20      136.79     15.47 o 
   2  10   3     1357.92     1188.20     51.21 o 
   4  10   3     4062.22     3965.35     53.61 o 
   6  10   3      834.96     1051.10    136.70 o 
   8  10   3     1735.55     1842.18     37.48 o 
  10  10   3     1280.61     1158.22     62.32 o 
 -11  11   3      243.47      230.53     48.48 o 
  -9  11   3      619.73      565.90     24.40 o 
  -7  11   3     1330.27     1240.98     51.47 o 
  -5  11   3      900.79      945.32     61.73 o 
  -3  11   3       26.74       37.92     19.74 o 
  -1  11   3     1843.74     1655.81     17.88 o 
   1  11   3     1061.43     1067.16     74.57 o 
   3  11   3     2311.30     2353.18     34.42 o 
   5  11   3      693.52      645.86     59.02 o 
   7  11   3       76.68      128.29     53.61 o 
   9  11   3      379.54      346.54     31.60 o 
 -10  12   3      306.00      309.81     44.43 o 
  -8  12   3      812.34      849.88     51.59 o 
  -6  12   3      691.38      709.92     43.58 o 
  -4  12   3      305.42      308.57     12.23 o 
  -2  12   3      668.82      823.02     64.69 o 
   0  12   3     1423.27     1496.92     63.40 o 
   2  12   3     1630.69     1771.48     49.08 o 
   4  12   3     1714.13     1871.11     39.45 o 
   6  12   3      188.30      211.12     36.74 o 
   8  12   3      336.79      309.16     58.61 o 
  -7  13   3      366.26      322.89     25.36 o 
  -5  13   3       27.73       34.82     27.97 o 
  -3  13   3      534.58      516.27     21.48 o 
  -1  13   3     1610.47     1404.95     73.21 o 
   1  13   3     1243.19     1175.55     45.90 o 
   3  13   3      562.81      551.86     43.13 o 
   5  13   3      461.03      450.63     31.63 o 
   7  13   3      186.41      170.88     27.99 o 
  -6  14   3      424.76      451.46     46.96 o 
  -4  14   3      295.66      324.47     26.01 o 
  -2  14   3      305.22      359.11     62.57 o 
   0  14   3      626.25      632.75     40.88 o 
   2  14   3      418.37      394.71     21.60 o 
   4  14   3      147.55      143.11     32.03 o 
  -1  15   3      188.74      326.94    100.15 o 
   1  15   3      211.04      181.71     43.07 o 
 -16   0   4      454.14      398.26     46.37 o 
 -14   0   4     1403.89     1576.56    114.75 o 
 -12   0   4      470.46      418.86      1.18 o 
 -10   0   4     2519.53     2601.52     72.14 o 
  -8   0   4     3133.48     2907.39      7.18 o 
  -6   0   4    13877.97    13854.37    114.28 o 
  -4   0   4    23453.67    23536.55     73.14 o 
  -2   0   4     2921.46     3133.12     77.67 o 
   0   0   4    67706.55    64814.00    253.50 o 
   2   0   4     9607.15     9702.88     41.66 o 
   4   0   4     5504.56     5478.31     86.03 o 
   6   0   4     4106.39     3923.80     18.12 o 
   8   0   4    10919.24    10593.51     32.13 o 
  10   0   4      985.97      970.58     32.13 o 
  12   0   4     3658.18     3498.31     42.49 o 
  14   0   4     1301.75     1231.97     64.49 o 
 -15   1   4      299.09      368.87     48.84 o 
 -13   1   4      721.58      653.58     22.83 o 
 -11   1   4      230.61      263.62     30.90 o 
  -9   1   4     1533.35     1547.58     76.03 o 
  -7   1   4    13990.86    13515.25    334.12 o 
  -5   1   4     1382.82     1498.10     59.17 o 
  -3   1   4     6369.03     6330.54     32.45 o 
  -1   1   4     7609.66     7442.19     43.90 o 
   1   1   4     5870.00     6673.19     93.35 o 
   3   1   4    19175.19    18834.19    345.26 o 
   5   1   4    13950.27    13731.97    127.57 o 
   7   1   4      894.69      835.17     17.71 o 
   9   1   4      456.70      550.28     41.53 o 
  11   1   4     1050.01      973.89    119.69 o 
  13   1   4     1287.52     1260.28     48.65 o 
  15   1   4      479.09      473.96     65.20 o 
 -16   2   4      139.02      182.30     14.83 o 
 -14   2   4      626.01      619.28     54.37 o 
 -12   2   4      831.67      892.91     29.42 o 
 -10   2   4     1788.15     1973.41    106.51 o 
  -8   2   4      592.49      829.47     44.84 o 
  -6   2   4     6676.53     6504.62     65.14 o 
  -4   2   4     5111.60     5140.67     33.96 o 
  -2   2   4     3003.52     2941.41     96.74 o 
   0   2   4     8907.41     8420.89     34.95 o 
   2   2   4    10901.30    10271.42     78.73 o 
   4   2   4    10104.77    10075.61     91.59 o 
   6   2   4    22034.84    20742.46    306.19 o 
   8   2   4     6905.44     6541.90     54.17 o 
  10   2   4     1292.30     1187.70     30.63 o 
  12   2   4      922.52      936.56    124.57 o 
  14   2   4      832.31      789.04     58.26 o 
 -15   3   4      935.89      838.75     33.80 o 
 -13   3   4      135.03      150.67     38.96 o 
 -11   3   4     1198.42     1284.15     99.15 o 
  -9   3   4     2524.30     2480.66     54.46 o 
  -7   3   4     3957.44     3745.04     67.78 o 
  -5   3   4     2069.67     1953.90     96.15 o 
  -3   3   4    10137.74    10376.03     99.09 o 
  -1   3   4     3544.19     3564.31     89.09 o 
   1   3   4    47716.61    45000.45     29.07 o 
   3   3   4     8561.98     8090.44     32.76 o 
   5   3   4    18135.47    18096.33    188.83 o 
   7   3   4    14706.99    14646.37     47.87 o 
   9   3   4     2975.61     2727.46    183.52 o 
  11   3   4      599.48      550.21     26.36 o 
  13   3   4      498.60      527.86     33.21 o 
  15   3   4      201.60      322.10     61.32 o 
 -14   4   4      193.36      213.80     27.07 o 
 -12   4   4      420.29      322.34     84.62 o 
 -10   4   4      589.69      560.07     79.26 o 
  -8   4   4      137.58      178.87     21.42 o 
  -6   4   4     7657.28     8470.56     60.96 o 
  -4   4   4     8849.13     8305.91      8.24 o 
  -2   4   4     1950.32     2085.86     40.90 o 
   0   4   4     4554.08     5177.51     72.01 o 
   2   4   4     6868.96     6455.87    115.44 o 
   4   4   4    11863.03    11897.19    107.13 o 
   6   4   4     2826.30     2826.87     40.84 o 
   8   4   4     1798.44     1557.75    166.96 o 
  10   4   4     1185.57     1362.17     53.44 o 
  12   4   4     1061.08     1170.18    133.28 o 
  14   4   4      150.57      141.03     25.13 o 
 -15   5   4      227.89      263.93     32.07 o 
 -13   5   4      429.40      454.06     26.07 o 
 -11   5   4      940.92      955.49     57.11 o 
  -9   5   4      586.36      630.18     30.08 o 
  -7   5   4     3020.79     3005.60     28.12 o 
  -5   5   4    13348.09    13228.18    279.69 o 
  -3   5   4     5041.33     5005.65     61.98 o 
  -1   5   4    10564.54    10733.29    413.17 o 
   1   5   4     8539.84     8431.08    186.71 o 
   3   5   4     4608.36     4540.03     27.50 o 
   5   5   4     1802.53     1944.02     45.79 o 
   7   5   4     2138.71     2005.59     33.66 o 
   9   5   4      117.31      250.18     50.90 o 
  11   5   4     1952.31     1792.73    130.05 o 
  13   5   4      791.47      796.98     51.44 o 
 -14   6   4      229.94      293.39     76.95 o 
 -12   6   4      535.39      548.90     24.95 o 
 -10   6   4      654.93      764.99     62.26 o 
  -8   6   4       94.33      104.12     15.49 o 
  -6   6   4     1035.26     1095.58    229.85 o 
  -4   6   4      963.38     1046.06     35.89 o 
  -2   6   4     3326.92     3534.36     43.15 o 
   0   6   4     2889.85     2891.69     26.63 o 
   2   6   4    10772.89    10669.86    490.48 o 
   4   6   4      542.06      526.94     39.23 o 
   6   6   4      415.90      444.84     14.68 o 
   8   6   4      886.09      856.06     21.86 o 
  10   6   4      121.58      157.26     32.84 o 
  12   6   4      220.48      203.70     13.95 o 
  14   6   4      387.14      463.93     95.56 o 
 -13   7   4      282.99      268.40     42.25 o 
 -11   7   4      439.92      405.83     12.48 o 
  -9   7   4      555.82      545.72     21.05 o 
  -7   7   4      171.45      175.37     31.90 o 
  -5   7   4     1120.96     1225.41     92.95 o 
  -3   7   4      658.98      693.63     32.08 o 
  -1   7   4      190.10      215.36     51.13 o 
   1   7   4     2139.71     2258.75     50.67 o 
   3   7   4     4585.41     5427.07     70.69 o 
   5   7   4       75.83      130.51     30.40 o 
   7   7   4      549.87      541.96     18.61 o 
   9   7   4      299.55      330.32     22.48 o 
  11   7   4      266.24      230.33     26.11 o 
  13   7   4      111.01      106.89     36.48 o 
 -12   8   4      325.61      285.41     24.26 o 
 -10   8   4      818.35      782.14     11.42 o 
  -8   8   4     1692.68     1625.24     29.01 o 
  -6   8   4      351.77      350.96     18.50 o 
  -4   8   4      175.09      160.50     15.29 o 
  -2   8   4       27.51       37.17      7.15 o 
   0   8   4     2107.74     2277.71     42.42 o 
   2   8   4     3750.83     3737.40     61.71 o 
   4   8   4     1066.07     1125.78     58.91 o 
   6   8   4     1751.51     1694.17     14.42 o 
   8   8   4      745.23      758.90     27.72 o 
  10   8   4      840.84      879.91     98.62 o 
  12   8   4      181.11      173.48     19.48 o 
 -13   9   4        1.35       38.75     51.59 o 
 -11   9   4      392.01      417.18     35.06 o 
  -9   9   4      336.86      374.49     29.98 o 
  -7   9   4      434.57      488.61     31.19 o 
  -5   9   4     2277.50     2278.12    111.23 o 
  -3   9   4       75.00       88.59     31.76 o 
  -1   9   4     1079.15     1125.64     51.93 o 
   1   9   4      376.84      375.88     36.04 o 
   3   9   4      184.35      209.57     15.14 o 
   5   9   4      927.89      950.97     40.58 o 
   7   9   4      902.22      933.12     35.06 o 
   9   9   4      565.94      597.21     41.56 o 
  11   9   4       83.84       89.13      7.69 o 
 -12  10   4       14.70       98.60     53.08 o 
 -10  10   4      204.32      218.26     35.01 o 
  -8  10   4      595.36      565.03     28.57 o 
  -6  10   4       27.15       26.62      2.94 o 
  -4  10   4      576.72      606.66     23.34 o 
  -2  10   4     1082.84     1005.55     46.40 o 
   0  10   4      129.85      246.48     38.44 o 
   2  10   4     1560.96     1646.70     50.96 o 
   4  10   4      601.65      601.40     50.51 o 
   6  10   4       17.06       20.39     32.07 o 
   8  10   4       52.55       70.69     75.44 o 
  10  10   4      116.52      182.17     63.73 o 
 -11  11   4        7.58       51.06     19.52 o 
  -9  11   4      206.98      254.41     29.47 o 
  -7  11   4       82.13      106.29     28.37 o 
  -5  11   4      211.46      233.34      9.39 o 
  -3  11   4      652.20      618.62     42.88 o 
  -1  11   4      187.93      177.42     51.33 o 
   1  11   4       30.13       35.27     15.85 o 
   3  11   4       58.51      145.80     39.76 o 
   5  11   4      558.50      640.59     57.18 o 
   7  11   4       21.56       63.70     55.06 o 
   9  11   4       13.62       79.85     62.78 o 
 -10  12   4       40.50       55.96     11.06 o 
  -8  12   4      299.30      276.74     29.67 o 
  -6  12   4      102.26      166.82     30.55 o 
  -4  12   4      495.65      498.20     21.08 o 
  -2  12   4       19.75       58.65     34.16 o 
   0  12   4       84.10       72.18     17.35 o 
   2  12   4       15.40      107.35     53.44 o 
   4  12   4       84.41       83.94      7.72 o 
   6  12   4     1054.17     1189.67    145.23 o 
   8  12   4       30.32       20.71      5.02 o 
  -7  13   4       47.90       69.03     21.53 o 
  -5  13   4      280.03      320.69     44.77 o 
  -3  13   4      148.13      141.71      2.78 o 
  -1  13   4      152.21      139.04     66.83 o 
   1  13   4       81.55      147.73     66.02 o 
   3  13   4      807.02      782.44     26.81 o 
   5  13   4      146.03      201.72     66.26 o 
   7  13   4       46.88       84.81     48.06 o 
  -6  14   4      143.17      208.78     82.50 o 
  -4  14   4      477.78      565.03     83.91 o 
  -2  14   4      181.47      189.16     22.60 o 
   0  14   4      435.53      453.27     63.23 o 
   2  14   4      282.43      326.36     34.63 o 
   4  14   4      156.66      220.09     67.99 o 
  -1  15   4      300.21      390.73     88.62 o 
   1  15   4       75.15      123.93     22.71 o 
 -15   1   5      114.26      250.48     68.62 o 
 -13   1   5       87.91      104.64     18.92 o 
 -11   1   5      183.05      175.17     60.90 o 
  -9   1   5      595.96      521.84     14.48 o 
  -7   1   5      246.24      275.49     22.76 o 
  -5   1   5      439.53      407.24     91.98 o 
  -3   1   5     1444.65     1527.72     37.43 o 
  -1   1   5     5931.86     5742.16     37.90 o 
   1   1   5    10399.88    10203.95     76.30 o 
   3   1   5     1298.22     1899.28     58.17 o 
   5   1   5     1489.57     1520.06     66.94 o 
   7   1   5     1034.99     1032.66     50.06 o 
   9   1   5      385.92      392.80     44.58 o 
  11   1   5      381.13      379.26     58.61 o 
  13   1   5      146.91      132.75     32.55 o 
  15   1   5        4.62       25.95     21.18 o 
 -16   2   5       66.95       72.73     46.61 o 
 -14   2   5      153.47      156.77     59.49 o 
 -12   2   5      271.06      307.45     73.37 o 
 -10   2   5      396.00      494.77     71.91 o 
  -8   2   5      470.92      474.21     20.68 o 
  -6   2   5    18507.87    17701.29     50.65 o 
  -4   2   5     3153.30     3092.08     29.30 o 
  -2   2   5      264.01      570.13     59.24 o 
   0   2   5    16673.81    15929.73    213.00 o 
   2   2   5    15264.86    14917.39     93.39 o 
   4   2   5     2827.85     2872.73     59.57 o 
   6   2   5     4794.27     4850.08     23.36 o 
   8   2   5      195.87      219.94     12.94 o 
  10   2   5     2617.23     2717.99     47.10 o 
  12   2   5      658.59      716.85     56.19 o 
  14   2   5      466.76      407.70     60.08 o 
 -15   3   5      241.63      241.44     37.13 o 
 -13   3   5      864.37      888.20     41.78 o 
 -11   3   5       93.23       75.32    106.98 o 
  -9   3   5       37.34       78.38     65.79 o 
  -7   3   5      333.89      412.09     35.41 o 
  -5   3   5     2697.23     2926.48     36.18 o 
  -3   3   5     4332.21     5671.42     77.65 o 
  -1   3   5    12173.87    11577.93     35.69 o 
   1   3   5     3321.70     3251.07     70.53 o 
   3   3   5      486.88      563.34     20.12 o 
   5   3   5     3263.63     3221.79     85.15 o 
   7   3   5     1229.10     1339.78     42.83 o 
   9   3   5      289.34      310.74     25.54 o 
  11   3   5      644.70      679.88     53.90 o 
  13   3   5      689.95      690.97     30.01 o 
 -14   4   5      377.74      368.93     17.36 o 
 -12   4   5      154.65      253.41     71.06 o 
 -10   4   5      568.47      585.57     19.77 o 
  -8   4   5     4555.59     4533.30     51.98 o 
  -6   4   5      221.23      351.39     55.39 o 
  -4   4   5       49.55      128.05     56.95 o 
  -2   4   5      166.12      229.82     24.11 o 
   0   4   5      244.83      236.19     22.68 o 
   2   4   5     1787.26     1875.98     51.51 o 
   4   4   5     8042.02     7772.03     40.07 o 
   6   4   5     2476.92     2389.99     84.74 o 
   8   4   5      667.90      696.75     49.65 o 
  10   4   5      292.32      311.72     23.03 o 
  12   4   5      167.43      184.24     36.64 o 
  14   4   5       13.86       12.89      2.24 o 
 -15   5   5       58.85       85.04     71.26 o 
 -13   5   5      586.25      581.08     18.75 o 
 -11   5   5      691.16      669.92     51.02 o 
  -9   5   5       64.73      282.48     65.39 o 
  -7   5   5      213.17      240.12     15.51 o 
  -5   5   5     4162.25     4029.84     63.14 o 
  -3   5   5     6266.27     6911.25     68.65 o 
  -1   5   5     5359.92     5329.21     60.16 o 
   1   5   5    15326.21    15209.24    349.77 o 
   3   5   5     6791.25     6674.12    160.54 o 
   5   5   5      859.39      859.44     30.72 o 
   7   5   5      959.81     1146.12    102.79 o 
   9   5   5     2534.45     2361.09    123.46 o 
  11   5   5      779.18      785.09     29.58 o 
  13   5   5      476.38      449.28     32.01 o 
 -14   6   5      178.09      177.48     20.50 o 
 -12   6   5      315.11      392.91     74.90 o 
 -10   6   5      803.72      758.04      3.30 o 
  -8   6   5      468.48      459.79     27.67 o 
  -6   6   5      471.88      772.06     85.44 o 
  -4   6   5     2160.89     2265.44     60.41 o 
  -2   6   5     6102.29     5913.25     24.57 o 
   0   6   5    13264.64    13043.03    197.03 o 
   2   6   5     3128.65     3070.46     93.61 o 
   4   6   5     3387.98     3248.94     84.13 o 
   6   6   5     1740.01     1724.20     26.29 o 
   8   6   5      546.33      591.06     24.30 o 
  10   6   5     1145.22     1065.53     59.70 o 
  12   6   5      642.72      584.44     36.25 o 
 -13   7   5      674.87      622.74     59.47 o 
 -11   7   5      569.08      587.15     27.92 o 
  -9   7   5      347.27      300.93     20.50 o 
  -7   7   5     1334.32     1490.50     75.62 o 
  -5   7   5     1803.21     1836.90     64.19 o 
  -3   7   5     1597.52     1541.40     33.63 o 
  -1   7   5     1979.22     1983.21     57.61 o 
   1   7   5     1137.80     1245.58     52.61 o 
   3   7   5     3489.62     3221.34     18.59 o 
   5   7   5     1946.34     1993.47     41.29 o 
   7   7   5      114.21      115.45     44.36 o 
   9   7   5      127.04      105.57    124.63 o 
  11   7   5      574.37      628.97     46.68 o 
  13   7   5      771.70      691.10     53.36 o 
 -12   8   5      123.27      226.24     72.30 o 
 -10   8   5      925.61      902.45     63.43 o 
  -8   8   5      638.34      673.00     47.83 o 
  -6   8   5      171.50      155.57     13.32 o 
  -4   8   5     1953.06     2000.31     43.76 o 
  -2   8   5     5302.90     4773.37     31.65 o 
   0   8   5      549.11      528.08     79.75 o 
   2   8   5     6690.39     6059.91    241.73 o 
   4   8   5     2728.41     2716.38    123.75 o 
   6   8   5      232.02      283.53     19.11 o 
   8   8   5      758.18      825.94     17.42 o 
  10   8   5     1564.87     1472.81     18.64 o 
  12   8   5      271.04      241.97     21.77 o 
 -13   9   5      231.70      335.18     63.41 o 
 -11   9   5      584.88      588.44     46.53 o 
  -9   9   5      219.98      222.62     34.49 o 
  -7   9   5      177.21      178.94     13.84 o 
  -5   9   5      415.08      459.38     25.24 o 
  -3   9   5     2535.22     2516.35     73.44 o 
  -1   9   5     1319.79     1121.15     88.40 o 
   1   9   5     1356.48     1586.04     37.58 o 
   3   9   5     2091.14     2043.18     28.91 o 
   5   9   5     3300.31     3149.33     63.38 o 
   7   9   5      302.75      350.09     30.52 o 
   9   9   5      693.54      781.30     74.57 o 
  11   9   5      142.43      179.99     38.60 o 
 -12  10   5      226.56      220.20     72.67 o 
 -10  10   5      274.86      236.66     27.66 o 
  -8  10   5     1424.49     1295.62     27.41 o 
  -6  10   5      942.89      861.82     26.31 o 
  -4  10   5      703.50      649.69     12.47 o 
  -2  10   5      356.68      454.72     59.68 o 
   0  10   5      431.90      461.65     28.75 o 
   2  10   5      495.21      499.78    145.82 o 
   4  10   5     2506.31     2561.66     77.62 o 
   6  10   5      190.38      197.01     49.31 o 
   8  10   5      897.69     1258.33     71.47 o 
  10  10   5      209.52      294.36     60.41 o 
 -11  11   5      258.51      272.11     42.83 o 
  -9  11   5      841.86      749.27     80.33 o 
  -7  11   5     1911.61     2035.43     54.59 o 
  -5  11   5     1772.67     1994.67     46.19 o 
  -3  11   5      658.58      638.19     16.96 o 
  -1  11   5      776.71     1234.43     61.93 o 
   1  11   5      872.78      891.46     42.32 o 
   3  11   5     1274.41     1159.72     42.63 o 
   5  11   5     2037.51     2155.37     37.00 o 
   7  11   5      390.35      477.00     75.23 o 
   9  11   5      431.54      448.01     33.16 o 
 -10  12   5      113.98       95.10     69.38 o 
  -8  12   5      706.26      779.51     82.32 o 
  -6  12   5      559.09      510.57     37.36 o 
  -4  12   5      541.76      454.92      4.70 o 
  -2  12   5      999.87      878.30     18.56 o 
   0  12   5      741.06      596.53     16.25 o 
   2  12   5      280.41      327.19     28.36 o 
   4  12   5      620.19      549.40      7.96 o 
   6  12   5       87.27      243.45     65.92 o 
   8  12   5      203.87      212.67     30.34 o 
  -7  13   5      576.86      515.75     27.25 o 
  -5  13   5      601.51      558.97     34.83 o 
  -3  13   5      709.13      617.63      3.77 o 
  -1  13   5      515.78      509.57     43.31 o 
   1  13   5      418.96      475.92     57.63 o 
   3  13   5     1692.20     1594.17    148.52 o 
   5  13   5      884.59      916.96     71.41 o 
   7  13   5      461.08      474.60     37.31 o 
  -6  14   5      506.41      555.02     85.91 o 
  -4  14   5      263.92      331.90     42.07 o 
  -2  14   5      167.22      184.78     28.55 o 
   0  14   5      382.41      341.79     18.09 o 
   2  14   5      457.67      456.68     22.30 o 
   4  14   5      631.79      635.09     45.13 o 
  -1  15   5       97.72      101.57    111.69 o 
 -16   0   6       27.49       65.79     34.84 o 
 -14   0   6      581.55      534.31      6.47 o 
 -12   0   6      937.33     1001.06     94.15 o 
 -10   0   6     1647.89     1463.70      1.29 o 
  -8   0   6     1059.13     1190.90     51.08 o 
  -6   0   6      180.84      297.75     75.32 o 
  -4   0   6     1911.25     1873.38     87.68 o 
   0   0   6     2914.26     3656.25     67.91 o 
   2   0   6     1585.99     1803.94     77.56 o 
   4   0   6      120.12      373.07     42.02 o 
   6   0   6     4057.71     4144.78     39.07 o 
   8   0   6      546.35      585.24    110.80 o 
  10   0   6     1373.04     1475.00     50.14 o 
  12   0   6     1334.41     1349.42     56.73 o 
  14   0   6      151.47      211.96    100.62 o 
 -15   1   6      481.86      470.80      8.29 o 
 -13   1   6       76.78       94.71     17.48 o 
 -11   1   6     1153.74     1124.63     20.48 o 
  -9   1   6     1637.36     1644.92     20.65 o 
  -7   1   6     3578.19     3407.11     30.57 o 
  -5   1   6     5970.34     5748.04     16.65 o 
  -3   1   6    16659.79    16009.96      6.12 o 
  -1   1   6     7259.27     7609.35    142.46 o 
   1   1   6     4913.89     4738.69     97.74 o 
   3   1   6     2207.68     2441.29     60.99 o 
   5   1   6     9699.31     9238.12    468.36 o 
   7   1   6     3266.67     3125.38     24.25 o 
   9   1   6     3414.40     3304.25     25.58 o 
  11   1   6      742.85      839.56     67.64 o 
  13   1   6      382.53      345.41     64.96 o 
  15   1   6      110.53      111.20     21.71 o 
 -16   2   6      122.75      123.83     63.26 o 
 -14   2   6      975.58      850.18     16.65 o 
 -12   2   6     1269.96     1197.16     64.96 o 
 -10   2   6      863.17      889.22    122.04 o 
  -8   2   6     1701.29     1821.60     98.80 o 
  -6   2   6     7435.14     7130.97     68.59 o 
  -4   2   6      476.70      592.76    118.63 o 
  -2   2   6     7728.67     7357.82     48.76 o 
   0   2   6     4778.52     4709.30     45.92 o 
   2   2   6     2666.96     2631.34     90.89 o 
   4   2   6     5371.97     5192.73     42.38 o 
   6   2   6     8922.92     9298.09     58.21 o 
   8   2   6     1848.11     1846.50     29.70 o 
  10   2   6      388.39      473.18     48.69 o 
  12   2   6     1308.14     1323.21     44.65 o 
  14   2   6       91.29       98.19     50.98 o 
 -15   3   6      144.82      154.89     36.13 o 
 -13   3   6     1550.07     1554.56     53.90 o 
 -11   3   6      863.55      943.21     37.62 o 
  -9   3   6     3564.77     3459.71     44.49 o 
  -7   3   6       95.90      328.54     59.62 o 
  -5   3   6     5917.35     5681.75    792.34 o 
  -3   3   6      351.22      388.32     65.32 o 
  -1   3   6      665.92      741.33     29.53 o 
   1   3   6     3516.21     3286.20    138.76 o 
   3   3   6     3680.09     3767.62     58.91 o 
   5   3   6     4803.20     4757.86     21.87 o 
   7   3   6     8115.72     7882.90    135.91 o 
   9   3   6     5377.25     5231.70     51.86 o 
  11   3   6     1043.30     1104.19     50.19 o 
  13   3   6      888.09     1143.58     78.11 o 
 -14   4   6      235.30      298.60     66.55 o 
 -12   4   6     3280.11     3161.10     87.74 o 
 -10   4   6      680.19      641.39     45.97 o 
  -8   4   6     3754.88     3645.62    127.61 o 
  -6   4   6     4366.52     4228.38     24.07 o 
  -4   4   6     3354.19     3239.12     64.37 o 
  -2   4   6     4586.47     4516.27    345.26 o 
   0   4   6     3384.69     3292.16     47.92 o 
   2   4   6     5176.05     4990.29     55.67 o 
   4   4   6     2647.22     2774.93     96.98 o 
   6   4   6     3431.55     3343.79     21.39 o 
   8   4   6     2287.21     2045.13    221.05 o 
  10   4   6     3424.95     3020.68    131.66 o 
  12   4   6     1088.27      971.35     16.01 o 
  14   4   6      900.71      836.37     87.62 o 
 -15   5   6      211.98      266.83     28.59 o 
 -13   5   6      428.94      411.09     96.86 o 
 -11   5   6      483.24      455.58     39.48 o 
  -9   5   6       54.16      150.21     41.10 o 
  -7   5   6     1152.95     1143.05    185.54 o 
  -5   5   6      463.91      820.84     67.07 o 
  -3   5   6     4285.43     4218.95     33.20 o 
  -1   5   6       43.76      113.69     25.85 o 
   1   5   6     3450.04     3497.25     81.68 o 
   3   5   6     2780.82     2741.46     40.61 o 
   5   5   6      578.12      522.66     13.62 o 
   7   5   6     1772.40     1678.27     88.74 o 
   9   5   6      129.71      206.85     32.39 o 
  11   5   6     1482.76     1480.03     46.58 o 
  13   5   6      834.57      757.00     55.66 o 
 -14   6   6      293.93      246.56     20.30 o 
 -12   6   6      161.03      217.00     40.50 o 
 -10   6   6      250.05      239.31     64.02 o 
  -8   6   6     2566.58     2675.85     26.75 o 
  -6   6   6     3046.11     2797.21    146.41 o 
  -4   6   6     4828.30     4393.38     95.25 o 
  -2   6   6     3462.87     3334.46     90.72 o 
   0   6   6      132.12      261.06     52.07 o 
   2   6   6     7586.22     7277.55     31.70 o 
   4   6   6      250.93      268.57     24.44 o 
   6   6   6     2955.51     2786.55      8.74 o 
   8   6   6      486.05      518.29     12.21 o 
  10   6   6      413.46      487.53     44.12 o 
  12   6   6       53.27      136.24     65.85 o 
 -13   7   6      220.34      283.63     60.39 o 
 -11   7   6      237.13      247.27     30.37 o 
  -9   7   6      281.72      318.28     25.93 o 
  -7   7   6     2074.87     2067.10    138.17 o 
  -5   7   6      176.32      218.44     37.56 o 
  -3   7   6     2659.62     2663.59     28.29 o 
  -1   7   6     1023.18     1089.76     91.50 o 
   1   7   6     2409.83     2530.98     38.63 o 
   3   7   6     2028.12     2267.60     69.02 o 
   5   7   6     3444.04     3200.23     42.42 o 
   7   7   6       45.52       65.56      6.35 o 
   9   7   6      488.90      521.39     31.61 o 
  11   7   6      151.71      134.70      5.60 o 
 -12   8   6       56.35      122.29     15.25 o 
 -10   8   6       10.59       13.18     21.98 o 
  -8   8   6     1009.71     1081.52     30.49 o 
  -6   8   6      559.51      579.86     33.09 o 
  -4   8   6     1613.56     1767.03     45.20 o 
  -2   8   6     1505.31     1656.83     38.27 o 
   0   8   6      577.11      543.79     24.78 o 
   2   8   6      173.84      211.91     20.84 o 
   4   8   6     1236.88     1196.78    108.51 o 
   6   8   6      501.83      615.93     48.31 o 
   8   8   6      114.87       93.56     21.25 o 
  10   8   6      247.41      257.78      9.61 o 
  12   8   6      228.53      251.85     70.03 o 
 -13   9   6      261.82      256.50     54.20 o 
 -11   9   6       93.72      157.36     38.25 o 
  -9   9   6      601.47      579.34     21.36 o 
  -7   9   6       10.00       23.26     18.58 o 
  -5   9   6      149.75      190.58     17.46 o 
  -3   9   6      496.33      535.14     36.52 o 
  -1   9   6     1406.95     1456.16     21.75 o 
   1   9   6     1057.82     1157.60     35.58 o 
   3   9   6     4751.08     4481.23    101.27 o 
   5   9   6      382.24      342.76     47.13 o 
   7   9   6      112.64      114.49     21.44 o 
   9   9   6      107.42      184.11     63.43 o 
  11   9   6      151.46      153.23     71.40 o 
 -12  10   6       65.24       51.40     46.18 o 
 -10  10   6       53.53      131.65     20.59 o 
  -8  10   6     1245.79     1223.80    153.36 o 
  -6  10   6      455.60      523.61    116.59 o 
  -4  10   6     1290.27     1255.09     38.71 o 
  -2  10   6      478.56      488.43     62.19 o 
   0  10   6      220.50      286.72     29.93 o 
   2  10   6       16.30       20.18     36.38 o 
   4  10   6      366.10      473.48     48.66 o 
   6  10   6      875.06      941.52     53.30 o 
   8  10   6       10.55       18.84     66.95 o 
  10  10   6       37.45       63.11     43.78 o 
 -11  11   6        8.08       43.36     28.95 o 
  -9  11   6      205.27      198.16      6.83 o 
  -7  11   6      936.70      842.17     31.25 o 
  -5  11   6      614.52      542.95     36.33 o 
  -3  11   6       42.10       30.39     10.73 o 
  -1  11   6      191.89      193.44     32.08 o 
   1  11   6       88.31       92.83     38.89 o 
   3  11   6      802.51      751.54     16.92 o 
   5  11   6      892.51      808.68     35.90 o 
   7  11   6      172.09      235.03     86.62 o 
   9  11   6       80.96       71.32     11.99 o 
 -10  12   6        0.76        2.82     22.33 o 
  -8  12   6       70.65      114.94     43.54 o 
  -6  12   6       37.96       49.99     14.88 o 
  -4  12   6      720.28      690.28     29.68 o 
  -2  12   6      186.20      169.42     15.42 o 
   0  12   6      605.59      580.43     34.78 o 
   2  12   6      167.09      264.80     61.67 o 
   4  12   6      208.21      194.56     51.96 o 
   6  12   6       65.43      127.75     40.96 o 
   8  12   6       98.00      109.55     38.78 o 
  -7  13   6      321.95      356.34     33.36 o 
  -5  13   6       98.31       89.41     78.14 o 
  -3  13   6       75.30      115.39     10.15 o 
  -1  13   6      359.02      352.53      9.00 o 
   1  13   6      297.38      325.30     61.35 o 
   3  13   6      233.76      334.76     79.38 o 
   5  13   6      589.25      601.12     41.94 o 
   7  13   6       55.37      143.73     45.55 o 
  -6  14   6       76.66       98.62     55.67 o 
  -4  14   6      114.26      124.61     28.66 o 
  -2  14   6      101.24      114.88     48.48 o 
   0  14   6       69.26      172.68     30.79 o 
   2  14   6      119.20      118.01     14.83 o 
   4  14   6       94.85      174.44     32.72 o 
 -15   1   7      148.62      210.61     41.13 o 
 -13   1   7      138.07      166.37     74.67 o 
 -11   1   7      116.29      142.76     70.66 o 
  -9   1   7      977.55     1190.14     85.62 o 
  -7   1   7     1167.58     1217.45     27.30 o 
  -5   1   7     2080.69     2224.44    180.12 o 
  -3   1   7     1368.21     1627.99     50.96 o 
  -1   1   7     1005.48     1085.02     24.13 o 
   1   1   7     1673.82     1607.20     56.26 o 
   3   1   7     3926.46     3645.24     68.32 o 
   5   1   7     2398.77     2437.35    124.99 o 
   7   1   7      929.59      971.44      7.66 o 
   9   1   7      427.97      459.79     27.46 o 
  11   1   7        3.48        2.60     16.59 o 
  13   1   7       49.56       81.75     43.66 o 
 -16   2   7      287.30      329.27     60.94 o 
 -14   2   7      407.95      463.82     40.78 o 
 -12   2   7      137.10      156.63     51.19 o 
 -10   2   7      158.23      172.70     71.44 o 
  -8   2   7      628.53      690.40     72.11 o 
  -6   2   7     2230.09     2371.16     34.18 o 
  -4   2   7    15446.49    14796.58    220.90 o 
  -2   2   7     3927.12     4036.70     49.77 o 
   0   2   7     7377.35     7345.97     35.70 o 
   2   2   7      417.44      475.87     60.43 o 
   4   2   7      590.24      608.04     93.88 o 
   6   2   7     2343.38     2270.87     38.93 o 
   8   2   7     2286.13     2214.93     39.03 o 
  10   2   7      618.31      782.07    130.04 o 
  12   2   7      364.48      318.28     52.96 o 
  14   2   7       68.27       45.19     36.39 o 
 -15   3   7       18.07       37.42     21.08 o 
 -13   3   7      253.82      293.77     40.03 o 
 -11   3   7      162.47      172.39     47.19 o 
  -9   3   7      879.84      880.61     25.36 o 
  -7   3   7     3080.23     3162.30     75.01 o 
  -5   3   7     1061.10     1120.70     57.65 o 
  -3   3   7     3715.59     3729.11    124.16 o 
  -1   3   7     2244.08     2178.66     27.42 o 
   1   3   7     2350.17     2714.04     36.97 o 
   3   3   7     1716.71     1774.14     41.50 o 
   5   3   7    13179.36    12751.12    148.19 o 
   7   3   7      557.88      582.60     26.07 o 
   9   3   7      790.94      742.18     23.15 o 
  11   3   7      212.24      208.52     20.09 o 
  13   3   7       84.17       88.15      6.99 o 
 -14   4   7       31.76      136.40     45.07 o 
 -12   4   7      399.79      486.29     55.67 o 
 -10   4   7      526.50      539.13      7.30 o 
  -8   4   7      125.18      193.40    114.92 o 
  -6   4   7     1799.65     1746.39     27.89 o 
  -4   4   7     1547.16     1779.22     71.12 o 
  -2   4   7     4301.70     4282.33     47.77 o 
   0   4   7     1608.94     2000.31     76.29 o 
   2   4   7      138.08      187.31     35.67 o 
   4   4   7     9208.87     9093.96     97.92 o 
   6   4   7     4131.91     3978.30     61.29 o 
   8   4   7      494.74      443.13     17.11 o 
  10   4   7      160.98      191.81     25.50 o 
  12   4   7      447.06      433.31     32.31 o 
  14   4   7      321.65      353.63     46.82 o 
 -15   5   7      593.11      571.73     71.60 o 
 -13   5   7      269.42      322.92     48.33 o 
 -11   5   7      815.28      744.90     11.89 o 
  -9   5   7     6268.68     6315.62     43.60 o 
  -7   5   7      636.02      808.46    121.34 o 
  -5   5   7      808.38      921.38     61.85 o 
  -3   5   7     1405.72     1426.22    102.90 o 
  -1   5   7     1302.49     1584.89     41.33 o 
   1   5   7     1655.17     1859.96    107.92 o 
   3   5   7    27828.05    26568.63    174.36 o 
   5   5   7     1063.17     1033.44     14.76 o 
   7   5   7      511.41      514.24     41.86 o 
   9   5   7       62.76      140.01     23.60 o 
  11   5   7      895.87      879.23     28.75 o 
  13   5   7      151.00      240.68     43.34 o 
 -14   6   7      195.29      199.48     52.77 o 
 -12   6   7     1770.03     1723.02     39.19 o 
 -10   6   7      402.71      455.41     25.04 o 
  -8   6   7      523.97      584.66     57.37 o 
  -6   6   7     1772.40     1862.24     29.54 o 
  -4   6   7      932.49      978.61     14.31 o 
  -2   6   7      639.51      699.84     54.91 o 
   0   6   7     3573.39     3564.04     54.13 o 
   2   6   7      303.59      331.41     27.89 o 
   4   6   7      552.71      744.64     36.87 o 
   6   6   7     1220.22     1451.79     47.48 o 
   8   6   7     3161.19     2942.58     46.72 o 
  10   6   7      193.40      211.31     34.94 o 
  12   6   7      251.45      296.43     41.78 o 
 -13   7   7       80.80       85.44      9.80 o 
 -11   7   7     1023.83      978.08     13.00 o 
  -9   7   7       70.87       83.13     39.02 o 
  -7   7   7     2488.39     2532.78     65.14 o 
  -5   7   7     1610.86     1523.69    152.85 o 
  -3   7   7     3735.24     3915.44     42.82 o 
  -1   7   7     2611.07     2645.16     59.78 o 
   1   7   7     2627.59     2532.37     57.90 o 
   3   7   7     3550.91     3278.80    149.70 o 
   5   7   7     2011.73     1953.81     58.07 o 
   7   7   7      273.57      267.76     52.76 o 
   9   7   7      499.03      515.00     19.03 o 
  11   7   7      352.88      319.02     17.69 o 
 -12   8   7      655.39      588.55     10.70 o 
 -10   8   7      320.70      323.19     50.60 o 
  -8   8   7      245.55      264.47     11.83 o 
  -6   8   7     2926.86     2813.62     26.03 o 
  -4   8   7     4672.97     4710.37     51.99 o 
  -2   8   7     1629.83     1631.26     42.56 o 
   0   8   7     1330.70     1498.14     57.43 o 
   2   8   7     2547.43     2351.99    155.11 o 
   4   8   7      107.55      170.82     36.01 o 
   6   8   7      559.95      564.03     18.83 o 
   8   8   7      576.59      564.89     43.83 o 
  10   8   7      273.43      309.84     47.00 o 
  12   8   7      305.21      287.51      2.82 o 
 -13   9   7      294.00      277.31      9.71 o 
 -11   9   7      377.87      367.27     40.54 o 
  -9   9   7      144.90      175.22     41.59 o 
  -7   9   7     1738.38     1526.72     16.05 o 
  -5   9   7     2250.16     2142.84     68.31 o 
  -3   9   7     2018.25     2068.25     48.46 o 
  -1   9   7     3430.62     3284.95     55.14 o 
   1   9   7      744.73      646.73    120.33 o 
   3   9   7      753.13      879.10     39.33 o 
   5   9   7      133.83      137.82     50.25 o 
   7   9   7      303.48      313.17     12.71 o 
   9   9   7     1252.93     1417.97    137.40 o 
  11   9   7      399.24      503.81    122.28 o 
 -12  10   7      435.01      394.13     71.88 o 
 -10  10   7     1297.58     1336.82     44.27 o 
  -8  10   7      467.61      458.39     22.96 o 
  -6  10   7     2727.36     2607.52     50.99 o 
  -4  10   7      190.64      185.35      5.02 o 
  -2  10   7     1229.29     1106.83     46.28 o 
   0  10   7       91.95      167.25     18.52 o 
   2  10   7     1547.06     1455.43     54.54 o 
   4  10   7     1374.37     1284.40    194.25 o 
   6  10   7     1062.01     1250.76     75.97 o 
   8  10   7      854.69      767.23     34.40 o 
  10  10   7       99.05      151.84     57.20 o 
 -11  11   7      167.80      163.13     32.19 o 
  -9  11   7      380.59      343.65     31.82 o 
  -7  11   7       61.83      105.56     14.22 o 
  -5  11   7     1603.64     1885.22     53.56 o 
  -3  11   7     1998.69     1795.72     23.16 o 
  -1  11   7       24.53       32.04     21.88 o 
   1  11   7     1131.33     1119.46     22.55 o 
   3  11   7     1601.12     1672.07     50.42 o 
   5  11   7      839.92     1119.86     62.35 o 
   7  11   7      585.05      532.33     61.27 o 
   9  11   7      186.77      198.04     27.34 o 
  -8  12   7      674.50      594.49     25.36 o 
  -6  12   7      116.38      145.49     33.13 o 
  -4  12   7      625.69      620.34     26.60 o 
  -2  12   7     1108.91      979.05     44.02 o 
   0  12   7      945.20     1197.10     42.65 o 
   2  12   7      227.47      301.87     78.85 o 
   4  12   7      922.94      917.64     33.72 o 
   6  12   7      422.56      408.29     32.44 o 
   8  12   7      409.05      453.12     51.58 o 
  -7  13   7      505.56      474.72     30.58 o 
  -5  13   7      501.85      473.09     20.87 o 
  -3  13   7      407.76      359.23      1.50 o 
  -1  13   7      770.85      621.87    179.71 o 
   1  13   7      382.65      371.36     30.25 o 
   3  13   7       83.23      192.66     64.85 o 
   5  13   7      156.32      155.99     47.15 o 
  -4  14   7      374.11      354.48     19.36 o 
  -2  14   7      337.43      308.56     22.89 o 
   0  14   7      327.75      333.11     27.21 o 
   2  14   7      106.46      138.77     44.60 o 
   4  14   7      354.72      353.18     33.03 o 
 -16   0   8     1624.92     1619.17     91.09 o 
 -14   0   8     1352.48     1390.62     68.50 o 
 -12   0   8      851.36      822.65     14.48 o 
 -10   0   8     3644.63     3540.21     57.90 o 
  -8   0   8     3474.54     3343.67     96.86 o 
  -6   0   8     3025.00     2843.96      8.24 o 
   0   0   8    11333.58    11029.12     59.20 o 
   2   0   8     9089.52     9121.62     56.02 o 
   4   0   8     7999.60     7604.48     63.08 o 
   6   0   8     6676.14     6202.81     42.96 o 
   8   0   8     5654.16     5475.84     25.61 o 
  10   0   8      157.84      217.98     44.52 o 
  12   0   8     2047.72     1869.02     16.95 o 
  14   0   8      398.94      395.08     38.60 o 
 -15   1   8      703.07      600.67     45.96 o 
 -13   1   8      452.41      485.06     30.40 o 
 -11   1   8      293.20      567.78     43.18 o 
  -9   1   8     1152.52     1165.63    103.80 o 
  -7   1   8     2364.51     2428.43     83.43 o 
  -5   1   8     1800.91     1892.79     48.02 o 
  -1   1   8    19063.00    17979.16    130.58 o 
   1   1   8     3454.86     3698.22     59.43 o 
   3   1   8     6494.25     5995.53     21.30 o 
   5   1   8     2837.88     2339.50    310.72 o 
   7   1   8     2576.72     2525.82     59.56 o 
   9   1   8     1192.74     1114.72     38.47 o 
  11   1   8      689.60      687.91     19.72 o 
  13   1   8     1037.29     1119.40     35.25 o 
 -16   2   8      542.83      513.19      8.77 o 
 -14   2   8      713.51      685.46     38.65 o 
 -12   2   8      498.50      457.46     53.67 o 
 -10   2   8     3613.88     3728.67     47.65 o 
  -8   2   8     4175.40     3883.17     47.07 o 
  -6   2   8     6155.62     5592.82    217.08 o 
  -4   2   8     1487.87     1399.24     48.19 o 
  -2   2   8     2221.67     2353.53     37.10 o 
   0   2   8      377.94      552.69     60.07 o 
   2   2   8     6162.90     5885.61     96.90 o 
   4   2   8     1383.75     1342.59     63.05 o 
   6   2   8     1058.37     1090.10     96.32 o 
   8   2   8     2323.14     2146.39     31.52 o 
  10   2   8       28.86       75.13     15.40 o 
  12   2   8       57.02       67.59     12.30 o 
  14   2   8      229.04      245.30     17.83 o 
 -15   3   8      816.73      785.96     41.17 o 
 -13   3   8     1419.11     1559.47    114.81 o 
 -11   3   8     1672.59     1873.58     64.83 o 
  -9   3   8     1955.22     1961.94     43.67 o 
  -7   3   8     7055.16     6641.54     88.72 o 
  -5   3   8     1027.31      964.09     33.48 o 
  -3   3   8       26.37       87.63     23.84 o 
  -1   3   8     8231.68     7906.40     21.48 o 
   1   3   8    13873.30    13374.07    262.72 o 
   3   3   8      639.16      700.73     23.05 o 
   5   3   8     5940.88     5834.93     99.53 o 
   7   3   8     1912.28     2108.86     61.89 o 
   9   3   8      739.99      824.72     55.99 o 
  11   3   8      325.84      308.84     24.01 o 
  13   3   8      500.87      515.93     25.42 o 
 -14   4   8      435.30      445.34     53.73 o 
 -12   4   8      288.33      352.60    104.51 o 
 -10   4   8     1535.85     1517.58     89.38 o 
  -8   4   8      715.18      638.65     78.52 o 
  -6   4   8     2537.46     2544.87     64.79 o 
  -4   4   8      881.07     1096.79     28.36 o 
  -2   4   8     4474.89     4331.08     43.91 o 
   0   4   8      393.15      675.65     54.73 o 
   2   4   8     1047.04     1319.01     27.89 o 
   4   4   8     1655.30     1757.38     47.51 o 
   6   4   8      952.23     1057.40    101.01 o 
   8   4   8     2180.47     2259.07     74.42 o 
  10   4   8      601.27      725.85     36.49 o 
  12   4   8      184.90      190.22     65.79 o 
  14   4   8      132.34      168.94     62.49 o 
 -15   5   8       59.25       53.68     43.37 o 
 -13   5   8      440.14      414.25     57.47 o 
 -11   5   8      250.73      267.68     60.93 o 
  -9   5   8      841.37      852.34     91.89 o 
  -7   5   8     2130.81     2024.74    125.04 o 
  -5   5   8    18169.80    18148.47    136.87 o 
  -3   5   8     8234.65     8115.23    159.01 o 
  -1   5   8      481.12      455.00     56.31 o 
   1   5   8      356.74      406.97     95.56 o 
   3   5   8      752.06      867.57     62.90 o 
   5   5   8      845.52      794.66     71.06 o 
   7   5   8     1054.02     1057.61     52.92 o 
   9   5   8      321.36      327.69     14.66 o 
  11   5   8      833.46      761.55     16.48 o 
  13   5   8      143.85      145.73     18.30 o 
 -14   6   8      196.03      230.22     38.93 o 
 -12   6   8      273.00      322.59     47.64 o 
 -10   6   8      363.50      322.36     18.30 o 
  -8   6   8      334.43      343.61     33.26 o 
  -6   6   8      564.82      577.81     31.19 o 
  -4   6   8     3504.43     3263.36     89.75 o 
  -2   6   8      109.46      189.25     51.06 o 
   0   6   8     6287.16     6211.63     49.89 o 
   2   6   8      122.62      468.47     52.21 o 
   4   6   8      474.94      641.82     83.37 o 
   6   6   8      119.18      206.29     25.77 o 
   8   6   8      878.15      818.74      9.69 o 
  10   6   8      637.66      593.62      9.43 o 
  12   6   8      174.50      202.50     46.23 o 
 -13   7   8      129.49      161.89     56.37 o 
 -11   7   8      548.69      578.77     44.39 o 
  -9   7   8      154.08      150.64      5.35 o 
  -7   7   8       41.09      101.90     45.96 o 
  -5   7   8     2028.19     1973.93     47.76 o 
  -3   7   8     1245.52     1228.63     35.69 o 
  -1   7   8      392.93      432.10     19.36 o 
   1   7   8     1308.15     1286.93     29.30 o 
   3   7   8     3513.72     3504.65     42.38 o 
   5   7   8      413.86      456.44     26.70 o 
   7   7   8      697.96      716.64     42.05 o 
   9   7   8      684.97      671.95     38.15 o 
  11   7   8       86.03      101.31     12.18 o 
 -12   8   8     1395.89     1341.54     68.73 o 
 -10   8   8      427.89      430.99     36.62 o 
  -8   8   8      103.41       96.37     14.48 o 
  -6   8   8      359.62      374.00     50.85 o 
  -4   8   8     3058.68     2981.66     38.41 o 
  -2   8   8     2155.23     2030.20     39.79 o 
   0   8   8     2158.12     2110.62     66.00 o 
   2   8   8     1623.09     1553.06    171.53 o 
   4   8   8     1253.91     1241.11     28.83 o 
   6   8   8      925.21      898.32     46.44 o 
   8   8   8      294.78      360.10     69.08 o 
  10   8   8       79.28       81.65     15.77 o 
  12   8   8      149.80      127.10    100.62 o 
 -13   9   8       77.10       95.33     33.60 o 
 -11   9   8      466.52      493.77     45.82 o 
  -9   9   8       88.59      127.13     39.60 o 
  -7   9   8      222.15      242.59     14.75 o 
  -5   9   8      441.19      458.87     24.99 o 
  -3   9   8       41.04       73.05     35.60 o 
  -1   9   8      200.71      286.05     38.83 o 
   1   9   8      152.34      222.65     22.16 o 
   3   9   8     1304.21     1384.07     50.86 o 
   5   9   8      296.50      284.91     54.67 o 
   7   9   8      490.12      551.49     33.50 o 
   9   9   8      412.64      412.16     61.40 o 
  11   9   8       19.38       31.09     13.74 o 
 -12  10   8      397.79      401.06     17.17 o 
 -10  10   8       20.57       72.73     41.03 o 
  -8  10   8      151.58      189.15     28.96 o 
  -6  10   8       91.05      148.79     45.96 o 
  -4  10   8      766.52      919.07     80.54 o 
  -2  10   8      391.01      356.45     46.95 o 
   0  10   8      870.18      819.47     30.60 o 
   2  10   8     1664.65     1938.65     65.64 o 
   4  10   8      357.02      343.02     23.66 o 
   6  10   8      371.11      327.49     36.95 o 
   8  10   8       61.50       87.99     21.55 o 
  10  10   8       26.63      127.26     42.99 o 
 -11  11   8       27.75       91.50     17.02 o 
  -9  11   8      145.89      185.69     74.31 o 
  -7  11   8      532.73      581.31     33.15 o 
  -5  11   8       76.69       69.79     39.99 o 
  -3  11   8      142.02      135.11     33.42 o 
  -1  11   8       15.68       49.66     20.83 o 
   1  11   8      603.39      622.18     25.66 o 
   3  11   8       31.92       44.34      9.42 o 
   5  11   8       34.82       78.43     47.90 o 
   7  11   8       67.47       94.98     33.83 o 
   9  11   8       22.09       45.69     28.77 o 
  -8  12   8      288.76      308.19     21.62 o 
  -6  12   8      217.60      231.31     46.37 o 
  -4  12   8        9.92       27.75     12.92 o 
  -2  12   8      268.60      240.84     56.02 o 
   0  12   8      155.31      143.33     25.89 o 
   2  12   8      813.80      869.96     84.03 o 
   4  12   8      714.35      680.18     30.06 o 
   6  12   8       22.32       61.57     55.35 o 
   8  12   8       74.46       82.00     76.32 o 
  -7  13   8      484.17      511.77     31.85 o 
  -5  13   8       70.71      182.92     56.38 o 
  -3  13   8      106.87      129.40     18.04 o 
  -1  13   8       38.87       62.77     32.78 o 
   1  13   8      533.68      577.07     57.28 o 
   3  13   8       23.63       59.23     73.32 o 
   5  13   8      117.02      155.42     19.12 o 
  -4  14   8      230.50      245.66     17.33 o 
  -2  14   8      175.33      182.70     61.50 o 
   0  14   8      298.64      291.39     46.60 o 
   2  14   8      343.60      405.63     75.70 o 
 -15   1   9        3.44       58.87     42.90 o 
 -13   1   9       57.88      125.85     67.38 o 
 -11   1   9      612.56      671.47     71.74 o 
  -9   1   9     2068.40     2166.45     85.21 o 
  -7   1   9      871.57      866.07     12.24 o 
  -5   1   9      170.34      206.78     44.60 o 
  -1   1   9     1712.71     1919.18     81.44 o 
   1   1   9      801.73      875.96     37.92 o 
   3   1   9     2498.67     2428.28     16.30 o 
   5   1   9      286.11      351.13     34.29 o 
   7   1   9      315.16      289.28     13.74 o 
   9   1   9     1897.08     1851.88     29.60 o 
  11   1   9      787.82      755.18     44.07 o 
  13   1   9      152.67      168.95     62.90 o 
 -16   2   9       10.47       14.12     16.95 o 
 -14   2   9      420.53      435.72     20.58 o 
 -12   2   9       81.17      312.24     73.91 o 
 -10   2   9     1389.48     1332.27     10.77 o 
  -8   2   9     2406.93     2331.44     18.28 o 
  -6   2   9     1542.64     1562.24     43.70 o 
  -4   2   9     1369.10     1399.96    189.36 o 
  -2   2   9      731.12      715.20     23.77 o 
   0   2   9     1557.56     1675.38     45.31 o 
   2   2   9     1375.27     1489.05     29.89 o 
   4   2   9     1010.45     1179.80     68.11 o 
   6   2   9     1279.59     1224.94     11.40 o 
   8   2   9      104.62      126.08     35.61 o 
  10   2   9      404.11      400.62     33.71 o 
  12   2   9      233.58      305.40     43.27 o 
  14   2   9       69.52       68.32     12.32 o 
 -15   3   9      255.17      232.76     46.84 o 
 -13   3   9      775.86      876.41     55.73 o 
 -11   3   9     1566.47     1548.85     40.51 o 
  -9   3   9      450.54      548.54     23.60 o 
  -7   3   9     1925.12     1883.94     46.90 o 
  -5   3   9    11313.24    11061.50     70.08 o 
  -3   3   9     5691.72     5549.96     93.60 o 
  -1   3   9      251.74      271.00     44.18 o 
   1   3   9      160.30      281.84     32.80 o 
   3   3   9      217.09      286.90     80.04 o 
   5   3   9     6697.96     6504.57     44.46 o 
   7   3   9     1662.17     1714.71     25.85 o 
   9   3   9     1714.76     1560.51     34.61 o 
  11   3   9      346.27      282.19     39.85 o 
  13   3   9       89.24      113.68     35.90 o 
 -14   4   9      441.34      392.99     30.26 o 
 -12   4   9      583.77      566.92     38.95 o 
 -10   4   9     1822.95     1691.27     84.80 o 
  -8   4   9     2058.86     2213.14     20.12 o 
  -6   4   9      484.04      491.98    146.82 o 
  -4   4   9     3682.81     3517.39     77.91 o 
  -2   4   9     1239.72     1497.65     86.74 o 
   0   4   9     4977.72     4837.77     87.38 o 
   2   4   9      181.93      261.51     28.85 o 
   4   4   9     2574.53     2802.50     34.61 o 
   6   4   9      192.08      233.72     36.42 o 
   8   4   9      303.73      253.70     12.12 o 
  10   4   9      182.76      209.10     44.76 o 
  12   4   9      100.00      152.03     40.08 o 
 -15   5   9      111.27      188.07     47.31 o 
 -13   5   9      336.22      374.25     65.44 o 
 -11   5   9      456.68      428.51      2.00 o 
  -9   5   9      113.37      142.04     32.36 o 
  -7   5   9     2186.60     2138.87      2.94 o 
  -5   5   9     3340.44     3489.70     71.77 o 
  -3   5   9      851.50     1016.33     36.97 o 
  -1   5   9     2681.46     2808.65     42.25 o 
   3   5   9     1553.10     1532.84     92.75 o 
   5   5   9      336.86      618.25     60.48 o 
   7   5   9     1814.66     1901.85     42.08 o 
   9   5   9     1351.91     1348.05     45.95 o 
  11   5   9      224.48      241.97     20.34 o 
  13   5   9      534.47      552.15     39.78 o 
 -14   6   9      905.72      906.37     34.57 o 
 -12   6   9      595.41      614.53     24.84 o 
 -10   6   9      745.44      746.48     71.55 o 
  -8   6   9     1472.92     1467.99    194.25 o 
  -6   6   9      645.46      622.93     76.10 o 
  -4   6   9     2106.45     2069.18     40.15 o 
  -2   6   9     8136.29     7768.77     77.06 o 
   0   6   9     2352.19     2390.73     96.80 o 
   2   6   9     1188.80     1113.29     90.39 o 
   4   6   9     2637.00     2632.19     53.13 o 
   6   6   9     4738.50     4499.16     44.49 o 
   8   6   9       20.58       91.89     32.61 o 
  10   6   9      626.74      585.05     33.87 o 
  12   6   9      105.39       92.76     23.89 o 
 -13   7   9      314.10      426.60     74.12 o 
 -11   7   9      592.99      757.74    119.69 o 
  -9   7   9      404.37      397.92     49.96 o 
  -7   7   9      455.69      651.52     55.30 o 
  -5   7   9     1782.08     2060.41     45.77 o 
  -3   7   9     3366.63     3284.10     37.09 o 
  -1   7   9      509.24      614.06    100.04 o 
   1   7   9      214.63      208.72     57.14 o 
   3   7   9      271.98      691.54     58.07 o 
   5   7   9     1286.95     1358.83     28.36 o 
   7   7   9      117.90      115.94     16.15 o 
   9   7   9      466.01      546.81     55.70 o 
  11   7   9       53.51      113.43     69.45 o 
 -12   8   9      801.03      740.89    181.65 o 
 -10   8   9      825.69     1091.59    156.76 o 
  -8   8   9     1129.83     1034.64     43.46 o 
  -6   8   9     3135.71     2989.58     43.10 o 
  -4   8   9     1593.41     1571.44     46.37 o 
  -2   8   9     5007.97     4660.99     45.63 o 
   0   8   9      600.01      722.44    106.57 o 
   2   8   9     1468.01     1386.06     26.60 o 
   4   8   9     1690.84     1611.56     57.54 o 
   6   8   9      401.36      404.45     13.99 o 
   8   8   9       74.63       83.53     89.38 o 
  10   8   9      754.09      748.52     55.92 o 
 -13   9   9      350.57      345.94     42.19 o 
 -11   9   9     1515.61     1508.69     70.26 o 
  -9   9   9     1274.97     1247.95     27.08 o 
  -7   9   9     1149.12     1236.36     47.21 o 
  -5   9   9      806.18      766.07     27.68 o 
  -3   9   9     4300.13     3927.28     22.19 o 
  -1   9   9     1828.16     1904.14     60.67 o 
   1   9   9     2019.88     2114.17     55.73 o 
   3   9   9      538.59      541.14     47.78 o 
   5   9   9      750.33      745.14     48.01 o 
   7   9   9      839.55     1051.21     60.69 o 
   9   9   9      848.04      837.93     43.69 o 
  11   9   9      419.28      388.62     33.11 o 
 -12  10   9      471.09      491.71     99.80 o 
 -10  10   9     1159.57     1059.79     41.66 o 
  -8  10   9      757.13      789.18     71.78 o 
  -6  10   9     1362.02     1315.68    153.00 o 
  -4  10   9     1783.11     1756.14     17.48 o 
  -2  10   9     1296.79     1392.13     25.64 o 
   0  10   9      232.70      271.80     75.25 o 
   2  10   9      240.46      401.57     85.09 o 
   4  10   9      976.53      866.78     75.14 o 
   6  10   9      460.54      460.79     27.72 o 
   8  10   9     1228.90     1311.55     35.83 o 
  10  10   9      232.73      268.78     36.55 o 
 -11  11   9     1334.54     1358.13     97.51 o 
  -9  11   9      402.59      441.07     54.88 o 
  -7  11   9      554.30      521.68     60.26 o 
  -5  11   9     3004.42     2879.97     18.61 o 
  -3  11   9     1245.16     1180.07     18.89 o 
  -1  11   9      242.73      275.02     32.81 o 
   1  11   9     1312.45     1237.73     24.28 o 
   3  11   9     1094.84      956.12     98.74 o 
   5  11   9      475.29      406.79     32.93 o 
   7  11   9      253.79      254.05     54.95 o 
   9  11   9      386.12      367.55     24.54 o 
  -8  12   9       90.21      129.10     37.54 o 
  -6  12   9      758.28      775.45    101.68 o 
  -4  12   9     1222.11     1212.57     75.22 o 
  -2  12   9     1472.47     1477.65    139.17 o 
   0  12   9      693.25      654.43     96.15 o 
   2  12   9      120.44      141.58     25.30 o 
   4  12   9      375.74      351.88     31.42 o 
   6  12   9      221.02      303.68     50.36 o 
  -7  13   9       48.12       44.99     12.58 o 
  -5  13   9      140.39      149.17     73.85 o 
  -3  13   9      578.13      582.47     43.61 o 
  -1  13   9     1926.75     1870.85     63.91 o 
   1  13   9      722.77     1006.24     79.91 o 
   3  13   9      281.35      270.55     42.72 o 
   5  13   9      743.01      709.56     41.37 o 
  -4  14   9      272.14      274.97     35.66 o 
  -2  14   9      264.62      281.97     44.84 o 
   0  14   9      772.33      729.11     29.65 o 
   2  14   9      566.05      581.57     41.71 o 
 -16   0  10      683.28      628.81     98.39 o 
 -14   0  10     1763.00     2064.62    103.33 o 
 -12   0  10     3893.45     3847.61     52.37 o 
 -10   0  10       89.17      142.99     48.25 o 
  -8   0  10     1022.67     1073.09     41.90 o 
  -6   0  10    15493.68    15759.17     69.91 o 
  -2   0  10     6499.30     6912.83     14.95 o 
   0   0  10    22606.41    21092.49      9.18 o 
   2   0  10     2523.84     2891.15    108.04 o 
   4   0  10     5195.12     5375.10     92.50 o 
   6   0  10     6108.61     6052.52     96.74 o 
   8   0  10      321.28      559.54     50.83 o 
  10   0  10      787.11      730.95     45.55 o 
  12   0  10     2125.33     1914.57      8.24 o 
  14   0  10       39.64       78.73     96.39 o 
 -15   1  10     1194.24     1088.92     13.78 o 
 -13   1  10     2416.05     2470.60     57.95 o 
 -11   1  10      938.62     1032.29     68.50 o 
  -9   1  10     6831.08     6630.53     53.33 o 
  -7   1  10     3787.96     3743.13     48.42 o 
  -5   1  10    11450.63    11399.49     41.31 o 
  -1   1  10     6839.46     7109.27    126.40 o 
   1   1  10     2390.46     2602.74     50.01 o 
   3   1  10     9940.64     9596.18    118.28 o 
   5   1  10     2748.04     2762.52    112.39 o 
   7   1  10     1325.21     1556.78     40.37 o 
   9   1  10     2585.98     2695.75     79.59 o 
  11   1  10      238.40      264.51     52.23 o 
  13   1  10      414.83      398.44     30.54 o 
 -16   2  10      280.72      363.98     59.54 o 
 -14   2  10     1379.20     1497.12    107.69 o 
 -12   2  10     2696.66     2525.13     39.31 o 
 -10   2  10      484.89      718.99     42.51 o 
  -8   2  10     3101.12     3121.22     41.68 o 
  -6   2  10     6160.47     5874.72     73.26 o 
  -4   2  10    12312.80    11731.96     23.07 o 
  -2   2  10     9016.88     8737.24      9.53 o 
   0   2  10     3475.48     3604.93     48.93 o 
   2   2  10     9548.87     9295.09    323.08 o 
   4   2  10     1666.94     1537.62     18.71 o 
   6   2  10     2801.32     2831.87     85.62 o 
   8   2  10     1105.50     1159.01     30.02 o 
  10   2  10      550.63      547.21     31.02 o 
  12   2  10      347.75      337.71      6.28 o 
 -15   3  10      334.51      440.59     65.98 o 
 -13   3  10     1080.52     1120.00     87.09 o 
 -11   3  10      614.19      881.96     46.83 o 
  -9   3  10     2470.66     2322.14     44.38 o 
  -7   3  10      667.55      611.64     31.80 o 
  -5   3  10     1895.24     1934.27     53.20 o 
  -3   3  10     8635.15     8047.53    252.75 o 
  -1   3  10     7700.76     7995.90     72.93 o 
   1   3  10     8118.21     7496.58     63.19 o 
   3   3  10     3698.86     3683.33     20.65 o 
   5   3  10      875.70      947.80     42.21 o 
   7   3  10      140.44      231.21     37.80 o 
   9   3  10      262.14      254.75     63.48 o 
  11   3  10      851.76      826.22     19.77 o 
  13   3  10      144.27      118.67     42.66 o 
 -14   4  10      176.75      154.79      5.71 o 
 -12   4  10     1024.30     1186.68     85.80 o 
 -10   4  10     1557.04     1495.48    125.46 o 
  -8   4  10     3695.75     3660.48     32.92 o 
  -6   4  10      678.56      667.23     13.21 o 
  -4   4  10     1965.16     2123.24     96.98 o 
  -2   4  10     9570.09     9022.39     27.09 o 
   2   4  10     4462.18     4586.60     50.61 o 
   4   4  10      679.98      637.04     21.61 o 
   6   4  10     1199.71     1093.90     32.15 o 
   8   4  10     1455.91     1507.84     63.80 o 
  10   4  10      704.79      822.91     66.24 o 
  12   4  10       40.22       61.78     64.38 o 
 -15   5  10      220.04      235.80     38.98 o 
 -13   5  10      214.92      277.87     63.34 o 
 -11   5  10      152.69      145.97     22.07 o 
  -9   5  10      539.14      555.84     31.81 o 
  -7   5  10     3668.60     3549.47     83.21 o 
  -5   5  10       57.52      164.53     60.37 o 
  -3   5  10     1258.45     1235.99     72.56 o 
  -1   5  10     1387.44     1463.62     72.85 o 
   3   5  10      272.29      289.20     49.84 o 
   5   5  10      397.69      384.60     25.70 o 
   7   5  10     2219.61     2347.51     41.27 o 
   9   5  10      739.40      784.11     35.10 o 
  11   5  10      284.64      270.73     72.67 o 
  13   5  10       10.38       20.83     17.18 o 
 -14   6  10      195.29      175.13     32.07 o 
 -12   6  10      802.18      736.31     58.79 o 
 -10   6  10      779.06      751.28     20.95 o 
  -8   6  10     1858.44     2029.35     50.05 o 
  -6   6  10     2185.79     2142.27    106.69 o 
  -4   6  10     3512.57     3476.00     87.28 o 
  -2   6  10      625.60      625.70     32.48 o 
   0   6  10     3415.54     3344.26     12.32 o 
   2   6  10     3254.07     3211.68     64.14 o 
   4   6  10     2287.65     2130.64      0.82 o 
   6   6  10     3703.01     3563.29     26.91 o 
   8   6  10      361.38      371.79     36.35 o 
  10   6  10      296.61      289.87     17.34 o 
  12   6  10      166.88      145.11      1.88 o 
 -13   7  10      311.51      323.17     72.14 o 
 -11   7  10      967.88      974.21    173.89 o 
  -9   7  10      451.79      496.40     40.11 o 
  -7   7  10      362.07      469.13     73.80 o 
  -5   7  10      909.38      978.98     29.52 o 
  -3   7  10     1199.62     1280.77     72.64 o 
  -1   7  10     1401.25     1759.16     68.18 o 
   1   7  10      787.21     1088.51    103.80 o 
   3   7  10       22.34       94.58     61.20 o 
   5   7  10     2265.04     2203.12     79.20 o 
   7   7  10      973.15      895.50     29.30 o 
   9   7  10      918.32      825.67     11.35 o 
  11   7  10      131.66      166.60     17.93 o 
 -12   8  10       77.75      156.85     70.83 o 
 -10   8  10      572.17      549.50     52.24 o 
  -8   8  10      827.82      759.83     41.13 o 
  -6   8  10      208.82      245.16     31.76 o 
  -4   8  10       77.17       88.73     26.35 o 
  -2   8  10      260.99      251.25      6.23 o 
   0   8  10      243.52      287.89     38.87 o 
   2   8  10      399.86      455.06     35.18 o 
   4   8  10      903.76      873.62     46.13 o 
   6   8  10      719.75      664.61     85.44 o 
   8   8  10      481.46      401.47     16.59 o 
  10   8  10       15.82       42.25     44.96 o 
 -11   9  10      582.30      583.39     21.54 o 
  -9   9  10      198.36      180.35     12.86 o 
  -7   9  10      137.54      157.23     30.15 o 
  -5   9  10      233.96      237.26      6.44 o 
  -3   9  10      283.87      287.94     17.18 o 
  -1   9  10     1428.62     1401.58     45.84 o 
   1   9  10     1030.97      999.50     21.48 o 
   3   9  10      573.08      530.20     17.64 o 
   5   9  10      389.56      417.34     22.95 o 
   7   9  10       93.71      154.08     64.55 o 
   9   9  10       29.88      105.99     47.31 o 
 -10  10  10      142.81      151.47     81.09 o 
  -8  10  10      155.93      228.63     60.61 o 
  -6  10  10     1381.82     1362.16     56.34 o 
  -4  10  10      172.06      244.68     47.43 o 
  -2  10  10      635.12      714.83    104.10 o 
   0  10  10      615.56      579.94     17.17 o 
   2  10  10      238.94      249.50     21.89 o 
   4  10  10      510.76      504.23     42.65 o 
   6  10  10      447.54      413.22     19.07 o 
   8  10  10      124.62       97.15     32.94 o 
  -9  11  10        5.01       78.20     82.03 o 
  -7  11  10       83.24       87.53     29.19 o 
  -5  11  10      281.57      283.28     57.99 o 
  -3  11  10       40.54      122.17     24.53 o 
  -1  11  10      644.37      661.63     31.13 o 
   1  11  10      165.30      161.00     14.59 o 
   3  11  10      161.22      265.12     56.02 o 
   5  11  10      144.75      214.11     51.72 o 
   7  11  10      233.29      224.40     16.84 o 
  -8  12  10      255.44      309.04     38.72 o 
  -6  12  10      117.97      105.42     47.38 o 
  -4  12  10      392.06      424.73     30.82 o 
  -2  12  10      262.43      263.00     57.42 o 
   0  12  10      173.78      221.99     22.83 o 
   2  12  10      411.58      466.28     61.67 o 
   4  12  10      569.18      551.99     61.65 o 
   6  12  10      294.24      285.41     51.02 o 
  -7  13  10      151.63      131.47     38.45 o 
  -5  13  10      441.07      504.29     56.91 o 
  -3  13  10      292.31      262.37     57.14 o 
   1  13  10      233.86      243.25     48.66 o 
   3  13  10      100.97      120.70     21.54 o 
   5  13  10      242.60      292.56     33.95 o 
  -4  14  10       97.26      164.59     55.13 o 
  -2  14  10      255.34      356.86     53.27 o 
   0  14  10      293.63      321.59     46.31 o 
   2  14  10       52.19       45.82     38.66 o 
 -15   1  11      169.94      181.13     17.59 o 
 -13   1  11      158.32      207.14     75.11 o 
 -11   1  11       85.85      101.84     26.75 o 
  -9   1  11      304.74      294.58     17.47 o 
  -7   1  11       24.44       19.67     13.65 o 
  -5   1  11     2594.91     2839.84     66.26 o 
  -1   1  11      163.21      307.49     75.21 o 
   1   1  11      640.39      669.19     98.74 o 
   3   1  11      100.02      207.67     63.28 o 
   5   1  11      285.59      294.28     65.94 o 
   7   1  11      107.23      136.19     19.95 o 
   9   1  11      470.84      495.27     36.43 o 
  11   1  11      282.28      264.26     10.38 o 
  13   1  11       13.25       56.61     58.55 o 
 -16   2  11      144.03      158.65     62.58 o 
 -14   2  11      128.64      218.72     56.12 o 
 -12   2  11      850.14      829.86     48.44 o 
 -10   2  11     1638.20     1659.74    103.63 o 
  -8   2  11     1169.08     1118.30     42.03 o 
  -6   2  11     3486.71     3362.44     51.90 o 
  -4   2  11    18687.42    18490.38     50.96 o 
  -2   2  11     1030.14     1059.91      2.24 o 
   0   2  11     2490.20     2400.19     32.13 o 
   2   2  11     1254.30     1571.08     52.07 o 
   4   2  11     4570.02     4523.89     27.81 o 
   6   2  11     1568.45     1494.61     34.14 o 
   8   2  11      975.79     1033.07     22.01 o 
  10   2  11      557.82      551.72     13.04 o 
  12   2  11      290.82      254.89     54.96 o 
 -15   3  11       21.69       59.33     22.77 o 
 -13   3  11       24.79       30.60     12.30 o 
 -11   3  11     1030.36     1100.45     89.62 o 
  -9   3  11      359.88      544.54     80.45 o 
  -7   3  11     1434.23     1370.52    100.92 o 
  -5   3  11      419.23      609.80     51.40 o 
  -3   3  11     5065.50     5779.00     91.35 o 
  -1   3  11     5750.49     6186.34     99.73 o 
   1   3  11     2084.04     2215.18     91.23 o 
   3   3  11      794.97     1163.12     40.47 o 
   5   3  11      585.88      822.16     45.42 o 
   7   3  11      181.89      211.40     13.17 o 
   9   3  11      107.55      160.54     20.31 o 
  11   3  11     1205.03     1105.92     39.08 o 
  13   3  11      345.61      374.85     38.37 o 
 -14   4  11      225.52      208.28     40.33 o 
 -12   4  11      476.56      576.34     35.75 o 
 -10   4  11     3197.63     3369.05     69.64 o 
  -8   4  11     1475.70     1575.91     50.29 o 
  -6   4  11      544.97      528.49     21.60 o 
  -4   4  11     6508.88     6190.26     55.14 o 
  -2   4  11     4708.50     4694.19     43.50 o 
   0   4  11      999.34     1349.39     59.63 o 
   2   4  11     1520.86     1537.03     21.72 o 
   4   4  11     1555.27     1380.30    135.05 o 
   6   4  11     1504.92     1451.47     33.17 o 
   8   4  11      548.47      520.57     21.99 o 
  10   4  11      515.32      544.79     29.86 o 
  12   4  11      100.50      113.15      6.68 o 
 -15   5  11      282.98      302.87     50.16 o 
 -13   5  11      916.03      906.19     37.46 o 
 -11   5  11     2175.58     1976.06     72.03 o 
  -9   5  11      920.51      937.27     20.21 o 
  -7   5  11     2160.31     2064.04     34.89 o 
  -5   5  11     1166.76     1185.06     48.59 o 
  -3   5  11     3526.39     3709.71     83.44 o 
  -1   5  11     5367.23     5482.90     64.61 o 
   1   5  11     2362.51     2182.19      0.35 o 
   3   5  11     1921.01     1901.96    147.97 o 
   5   5  11     3739.95     3594.94     79.83 o 
   7   5  11      527.04      499.40     31.25 o 
   9   5  11      371.93      372.24     33.38 o 
  11   5  11      864.11      830.30     37.33 o 
 -14   6  11       17.16       24.36      5.65 o 
 -12   6  11      484.54      460.40     49.31 o 
 -10   6  11     1541.96     1571.03    105.45 o 
  -8   6  11      241.30      603.38     66.66 o 
  -6   6  11      912.93      988.66     70.03 o 
  -4   6  11     3136.93     3073.84    125.26 o 
  -2   6  11      800.66      857.46     63.21 o 
   0   6  11      424.43      579.15    159.41 o 
   2   6  11     2480.85     2383.44     24.83 o 
   4   6  11     1979.96     2013.94     83.79 o 
   6   6  11      119.57      133.14     21.83 o 
   8   6  11      412.67      414.67     17.91 o 
  10   6  11      608.53      548.56     35.67 o 
  12   6  11       49.57       67.44     12.59 o 
 -13   7  11      259.34      301.83     40.60 o 
 -11   7  11     1060.53     1063.82     56.31 o 
  -9   7  11     2092.66     2099.40     96.80 o 
  -7   7  11     1192.22     1221.11     12.37 o 
  -5   7  11     2334.54     2211.49     45.44 o 
  -3   7  11     4542.63     4573.26     51.39 o 
  -1   7  11     4300.16     4167.22    131.99 o 
   1   7  11     2330.53     2420.16    106.51 o 
   3   7  11     2490.44     2579.80     80.68 o 
   7   7  11     1261.37     1436.24     64.67 o 
   9   7  11      882.29      829.67     48.29 o 
  11   7  11      614.97      571.82     33.19 o 
 -12   8  11     1772.55     1683.54     41.27 o 
 -10   8  11      741.68      993.30     42.84 o 
  -8   8  11      999.55      902.00     88.34 o 
  -6   8  11     2202.08     1959.27     27.88 o 
  -4   8  11     2205.18     2293.59     56.55 o 
  -2   8  11      149.75      209.99     51.90 o 
   0   8  11     1450.30     1546.71     41.43 o 
   2   8  11     2090.09     1880.08     31.25 o 
   4   8  11      938.66      938.46     25.68 o 
   6   8  11       15.52       81.53     18.67 o 
   8   8  11      776.78      806.07     75.50 o 
  10   8  11      552.10      536.90     79.32 o 
 -11   9  11     1914.66     1716.44    162.82 o 
  -9   9  11     1756.83     1667.61     28.61 o 
  -7   9  11     2593.42     2412.41    140.86 o 
  -5   9  11     1770.60     1926.63     53.15 o 
  -3   9  11      511.60      574.94     26.24 o 
  -1   9  11     1642.99     1705.96    101.68 o 
   1   9  11     1135.72     1057.47     27.76 o 
   3   9  11     1079.35     1048.51    148.58 o 
   5   9  11      171.80      191.30     33.65 o 
   7   9  11     1075.07      938.28     21.22 o 
   9   9  11      215.29      206.88     23.54 o 
 -10  10  11     1237.37     1154.06     46.96 o 
  -8  10  11     1222.91     1213.44     26.60 o 
  -6  10  11      674.83      632.48     45.17 o 
  -4  10  11      847.68     1166.77    100.74 o 
  -2  10  11     2315.59     2242.15     47.39 o 
   0  10  11     2057.45     2014.91    172.59 o 
   2  10  11     3531.34     3473.47     37.31 o 
   4  10  11      552.77      531.97     27.30 o 
   6  10  11     1085.96     1060.25     62.73 o 
   8  10  11      448.97      596.49    141.87 o 
  -9  11  11       30.08       60.16     48.85 o 
  -7  11  11     1192.32     1247.38     57.08 o 
  -5  11  11      289.34      304.55     26.19 o 
  -3  11  11     1001.39      949.08     21.80 o 
  -1  11  11     1608.27     1437.93    225.67 o 
   1  11  11     1405.42     1650.48     74.11 o 
   3  11  11      402.99      345.34     28.10 o 
   5  11  11      672.69      820.63    120.16 o 
   7  11  11      678.79      611.44     58.28 o 
  -8  12  11      535.75      512.52     30.41 o 
  -6  12  11      467.73      462.99    104.39 o 
  -4  12  11      607.57      556.55     36.99 o 
  -2  12  11     2070.06     1916.05     48.54 o 
   0  12  11     1873.95     1955.93     59.39 o 
   2  12  11      319.52      357.66     62.61 o 
   4  12  11      167.35      220.09     56.23 o 
   6  12  11      458.02      476.87     44.58 o 
  -7  13  11      605.44      544.93     52.90 o 
  -5  13  11      826.70      788.16    112.28 o 
  -3  13  11      761.27      669.82     25.13 o 
  -1  13  11      203.38      185.30     14.83 o 
   1  13  11      305.87      353.51     33.72 o 
   3  13  11      213.61      233.49     14.10 o 
   5  13  11       58.89       86.99     37.49 o 
  -4  14  11       49.18      106.29     77.38 o 
  -2  14  11      231.34      327.71     44.31 o 
   0  14  11      484.81      513.52     26.14 o 
 -16   0  12      115.18      221.02     81.56 o 
 -14   0  12     1283.14     1168.54     52.84 o 
 -12   0  12      479.66      540.31     80.85 o 
 -10   0  12     6593.18     6079.23      0.94 o 
  -8   0  12     5382.00     5363.92    115.81 o 
  -6   0  12     2026.29     1869.37     18.95 o 
   0   0  12    19008.47    17710.22      1.53 o 
   2   0  12     7463.76     7061.23     68.02 o 
   4   0  12     3919.04     3701.32     16.48 o 
   6   0  12     7060.23     7082.65     90.86 o 
   8   0  12     1569.44     1567.41    123.93 o 
  10   0  12      774.83      826.89     40.13 o 
  12   0  12     1248.15     1409.09     41.90 o 
 -15   1  12      176.85      159.96     35.19 o 
 -13   1  12      372.14      369.77     22.45 o 
 -11   1  12     1779.56     1766.46     33.66 o 
  -9   1  12     2419.11     2267.36     55.07 o 
  -7   1  12     4131.47     3957.59     14.92 o 
  -5   1  12     6598.41     6324.85     81.56 o 
  -3   1  12     7623.22     7552.94     19.30 o 
  -1   1  12    28360.82    26190.66    116.39 o 
   1   1  12     4822.74     4632.82     46.25 o 
   3   1  12     4651.48     4221.49     45.49 o 
   5   1  12     2070.62     1898.42     54.12 o 
   7   1  12     3162.56     3077.68    100.09 o 
   9   1  12      449.88      401.99     65.83 o 
  11   1  12      370.21      372.39     39.31 o 
  13   1  12      459.71      429.28     29.25 o 
 -14   2  12     1092.28     1000.16     22.42 o 
 -12   2  12     1413.38     1292.19     10.63 o 
 -10   2  12     2390.86     2522.85     68.08 o 
  -8   2  12     5134.57     5204.84     46.53 o 
  -6   2  12     2463.97     2441.98     75.20 o 
  -4   2  12      559.52      551.49     14.01 o 
  -2   2  12     7188.64     6807.96     34.72 o 
   0   2  12     4635.94     4495.98     49.01 o 
   2   2  12     6220.64     5720.74      3.35 o 
   4   2  12    11076.18    10980.18     47.32 o 
   6   2  12     1671.48     1690.71    121.70 o 
   8   2  12      296.34      315.39     23.87 o 
  10   2  12      130.17      105.71     44.68 o 
  12   2  12      447.35      431.19     37.17 o 
 -15   3  12      371.65      416.19     52.15 o 
 -13   3  12     1662.17     1782.06     82.62 o 
 -11   3  12     4224.15     3964.16     17.19 o 
  -9   3  12     1886.63     1772.94     83.45 o 
  -7   3  12     5264.99     5190.42     59.84 o 
  -5   3  12     1902.40     2001.68     87.09 o 
  -3   3  12     4630.23     4514.05     23.56 o 
  -1   3  12     1838.98     1775.02     22.65 o 
   1   3  12     8300.15     8225.21     58.58 o 
   3   3  12     1286.34     1247.01     87.16 o 
   5   3  12     1676.91     1814.47     35.30 o 
   7   3  12     1895.09     1772.93     35.95 o 
   9   3  12      958.72      980.51     30.22 o 
  11   3  12      351.74      329.22     48.47 o 
  13   3  12      711.30      723.12     36.83 o 
 -14   4  12      252.09      256.61     67.98 o 
 -12   4  12      969.92      949.08    202.72 o 
 -10   4  12     3230.83     3136.32     29.34 o 
  -8   4  12     2443.63     2607.72     47.31 o 
  -6   4  12     1001.85      922.93     15.47 o 
  -4   4  12     2317.15     2267.89    120.16 o 
  -2   4  12     2300.86     2457.28     86.68 o 
   0   4  12     3481.02     3641.66     41.22 o 
   2   4  12     1251.84     1211.74     14.98 o 
   4   4  12     1082.33     1180.59    100.93 o 
   6   4  12     1122.80     1388.68     29.87 o 
   8   4  12     1366.96     1414.15     37.85 o 
  10   4  12      946.58      826.37     40.34 o 
  12   4  12        9.32       52.48     66.02 o 
 -15   5  12      167.42      194.31     41.37 o 
 -13   5  12      245.56      264.36     10.18 o 
 -11   5  12      916.96      887.94     64.20 o 
  -9   5  12     1830.47     1932.78     53.67 o 
  -7   5  12     4169.29     3783.16    105.10 o 
  -5   5  12     2605.58     2629.35     51.81 o 
  -3   5  12     2988.11     2874.68     13.77 o 
  -1   5  12     2765.39     2976.12     49.19 o 
   1   5  12     3090.45     2951.64    113.69 o 
   3   5  12     2678.03     2755.63    156.11 o 
   5   5  12      704.53      906.35     90.20 o 
   7   5  12      710.62      656.59     15.78 o 
   9   5  12      674.55      703.74     56.34 o 
  11   5  12      189.20      188.98      7.95 o 
 -14   6  12      473.09      493.27     40.59 o 
 -12   6  12       22.97       63.42     18.12 o 
 -10   6  12      608.71      670.47     69.82 o 
  -8   6  12      251.57      279.64     26.58 o 
  -6   6  12     2126.33     2232.40     65.39 o 
  -4   6  12     1958.91     1990.73    115.64 o 
  -2   6  12     1148.82     1287.78     33.76 o 
   0   6  12      460.64      571.97     95.09 o 
   2   6  12      388.85      341.09     31.66 o 
   4   6  12       82.22       77.91     14.04 o 
   6   6  12      151.15      173.94     15.99 o 
   8   6  12      328.95      307.24     31.26 o 
  10   6  12      796.16      699.57     17.95 o 
  12   6  12      218.16      293.75     74.61 o 
 -13   7  12      152.56      218.08     49.19 o 
 -11   7  12      346.03      442.75     83.91 o 
  -9   7  12      156.34      179.89     30.72 o 
  -7   7  12      196.34      252.06     35.70 o 
  -5   7  12      307.02      305.77     18.69 o 
  -3   7  12     1763.49     1753.26     38.19 o 
  -1   7  12     1039.14     1188.59     49.91 o 
   1   7  12      919.06      960.11     33.19 o 
   3   7  12      902.49     1236.68     69.67 o 
   5   7  12      107.57      132.29     32.04 o 
   7   7  12      340.33      368.79     31.10 o 
   9   7  12      714.46      711.64     41.22 o 
  11   7  12      119.96      261.42     64.78 o 
 -12   8  12      464.20      503.90     35.38 o 
 -10   8  12       57.12       48.96     32.48 o 
  -8   8  12      721.17      647.02      8.16 o 
  -6   8  12      918.62      948.95     37.28 o 
  -4   8  12     1531.46     1564.03     75.56 o 
  -2   8  12      226.63      256.79     53.73 o 
   0   8  12     3221.98     3244.44     43.31 o 
   2   8  12      737.97      745.27     31.25 o 
   4   8  12      216.44      316.38     51.84 o 
   6   8  12      243.68      322.70     37.99 o 
   8   8  12      993.45      936.10     21.42 o 
  10   8  12       20.31       95.22     42.04 o 
 -11   9  12      196.98      180.77     50.14 o 
  -9   9  12      170.91      161.73     20.10 o 
  -7   9  12      123.01      114.26     27.70 o 
  -5   9  12      175.11      191.92     32.48 o 
  -3   9  12      313.86      315.13     30.13 o 
  -1   9  12      282.69      249.70     40.78 o 
   1   9  12      389.86      409.18     69.38 o 
   3   9  12      472.05      429.33     10.47 o 
   5   9  12      114.85      170.24     80.62 o 
   7   9  12      670.26      692.70     21.01 o 
   9   9  12      146.19      135.60     33.96 o 
 -10  10  12      330.05      310.82      8.83 o 
  -8  10  12      125.25      112.77     61.11 o 
  -6  10  12      927.04      971.50     53.40 o 
  -4  10  12      541.55      554.19     43.73 o 
  -2  10  12     1186.93     1156.81     43.59 o 
   0  10  12      944.24     1085.14     35.48 o 
   2  10  12       42.61      136.18     30.77 o 
   4  10  12       59.23       98.64     58.55 o 
   6  10  12      199.82      257.28     80.50 o 
   8  10  12      157.43      256.53     44.80 o 
  -9  11  12      150.54      168.94     46.38 o 
  -7  11  12      137.31      191.04     52.34 o 
  -5  11  12       47.95       48.95     64.12 o 
  -3  11  12      347.21      374.45     76.48 o 
  -1  11  12      473.56      475.44     29.84 o 
   1  11  12     1444.28     1407.19     65.40 o 
   3  11  12      479.92      501.80     14.43 o 
   5  11  12      130.93      173.50     28.30 o 
   7  11  12       15.68       48.03     63.38 o 
  -8  12  12       71.23       85.05     67.53 o 
  -6  12  12       45.10      101.18     58.67 o 
  -4  12  12       97.71      169.94     47.33 o 
  -2  12  12      219.96      282.71     66.65 o 
   0  12  12      257.62      269.54     25.90 o 
   2  12  12      271.00      292.46     31.19 o 
   4  12  12      509.89      516.11     16.96 o 
   6  12  12        4.77       18.12     39.03 o 
  -5  13  12       32.51       97.31     30.23 o 
  -3  13  12        0.78        4.11     62.79 o 
  -1  13  12      386.90      429.93     38.54 o 
   1  13  12      738.46      718.10     70.73 o 
   3  13  12       72.48      122.83     25.06 o 
  -2  14  12      423.29      413.23     15.36 o 
   0  14  12      523.98      517.71     30.60 o 
 -15   1  13       45.93       96.54     44.96 o 
 -13   1  13      511.26      578.07     47.57 o 
 -11   1  13      504.86      493.60     22.58 o 
  -9   1  13     1464.16     1413.71     48.15 o 
  -7   1  13     2539.29     2607.15     50.49 o 
  -5   1  13      796.84      868.66     38.72 o 
  -3   1  13      898.18      889.02      5.30 o 
  -1   1  13     2430.26     2382.72     70.03 o 
   1   1  13     4082.21     4040.91     36.06 o 
   3   1  13     1109.53     1129.77     33.98 o 
   5   1  13     1008.74      996.83     37.25 o 
   7   1  13      473.26      533.51     48.22 o 
   9   1  13      139.66      216.84     41.87 o 
  11   1  13      186.21      168.82     41.72 o 
  13   1  13      189.55      211.33     25.67 o 
 -14   2  13       32.22       27.30     60.48 o 
 -12   2  13      309.10      370.95     37.05 o 
 -10   2  13     2350.74     2108.32     96.15 o 
  -8   2  13      432.03      452.99      7.63 o 
  -6   2  13     2127.93     2270.58     65.79 o 
  -4   2  13      737.21      999.89     51.90 o 
  -2   2  13      263.79      295.38     23.21 o 
   0   2  13     2515.88     2659.55     38.99 o 
   2   2  13      135.28      121.59     38.99 o 
   4   2  13      382.69      572.38     39.82 o 
   6   2  13       80.83       94.94     35.26 o 
   8   2  13      315.94      318.28     26.54 o 
  10   2  13      213.19      254.60     23.99 o 
  12   2  13       32.59      154.29     45.10 o 
 -15   3  13       77.98       93.83     64.04 o 
 -13   3  13       48.47      144.70     44.33 o 
 -11   3  13     2004.84     1913.93     65.26 o 
  -9   3  13     6555.66     6067.26    187.57 o 
  -7   3  13      976.85     1109.86     74.73 o 
  -5   3  13     4852.36     4847.59     53.34 o 
  -3   3  13     1775.02     1662.42    138.21 o 
  -1   3  13     1611.47     1714.25     44.08 o 
   1   3  13     1085.15     1130.87     24.43 o 
   3   3  13     1032.23     1027.07     15.12 o 
   5   3  13     2764.78     2700.39    116.92 o 
   7   3  13      339.01      323.32     26.14 o 
   9   3  13      750.43      720.14     41.50 o 
  11   3  13       66.12       39.54      6.46 o 
 -14   4  13      108.26      125.90     23.05 o 
 -12   4  13      344.44      423.38     43.50 o 
 -10   4  13      626.33      882.66     63.32 o 
  -8   4  13     2248.76     2269.02     31.60 o 
  -6   4  13      534.34      603.12     59.02 o 
  -4   4  13     3610.24     3668.07     76.22 o 
  -2   4  13     1761.67     1602.74     27.23 o 
   0   4  13     3933.18     3907.02     48.72 o 
   2   4  13      504.66      578.52     41.72 o 
   4   4  13     1593.47     1434.71    147.61 o 
   6   4  13      434.40      517.22     52.33 o 
   8   4  13      712.67      633.81     23.48 o 
  10   4  13      260.44      259.08     21.98 o 
  12   4  13      618.41      646.10     42.17 o 
 -13   5  13       59.08      166.88    104.39 o 
 -11   5  13     1327.79     1182.87     33.07 o 
  -9   5  13     2420.42     2462.06     52.51 o 
  -7   5  13       24.37       73.80     20.12 o 
  -5   5  13     1699.80     1965.87     47.53 o 
  -3   5  13     2460.24     2370.97     68.50 o 
  -1   5  13     1223.56     1403.73     73.38 o 
   1   5  13     2404.98     2555.38     50.37 o 
   3   5  13     6239.26     5876.52     37.19 o 
   5   5  13     1312.05     1356.29     62.65 o 
   7   5  13      167.79      179.55     18.37 o 
   9   5  13      937.59     1024.28     88.11 o 
  11   5  13      280.45      247.39     45.66 o 
 -14   6  13      340.63      335.13     13.59 o 
 -12   6  13     1838.60     1781.62    136.87 o 
 -10   6  13     1812.49     1851.13     45.50 o 
  -8   6  13     1215.57     1133.85      7.02 o 
  -6   6  13     2761.87     2680.95     48.76 o 
  -4   6  13     1641.19     1508.48    139.76 o 
  -2   6  13     3672.40     3511.14     28.01 o 
   0   6  13     7297.58     7091.56     72.03 o 
   2   6  13     4182.03     3955.16     21.95 o 
   4   6  13     1501.63     1316.43    118.98 o 
   6   6  13     1998.51     2364.81     76.77 o 
   8   6  13      826.56      900.84    159.29 o 
  10   6  13      296.94      320.00     19.24 o 
 -13   7  13      178.01      164.68     36.60 o 
 -11   7  13      566.70      550.20     56.26 o 
  -9   7  13     1424.80     1352.10     56.02 o 
  -7   7  13     1571.71     1543.02    132.15 o 
  -5   7  13     1669.82     1580.25    187.18 o 
  -3   7  13     4577.85     4115.86     35.31 o 
  -1   7  13     2609.65     2455.95     16.82 o 
   1   7  13     2127.01     2014.96    106.51 o 
   3   7  13     1731.74     1703.79     88.86 o 
   5   7  13      663.92      885.98     54.43 o 
   7   7  13      308.43      351.53     32.10 o 
   9   7  13      143.33      136.76     18.24 o 
  11   7  13      213.04      251.27     40.37 o 
 -12   8  13      435.48      413.21     31.52 o 
 -10   8  13      661.45      675.07     76.62 o 
  -8   8  13     1619.77     1627.15     45.94 o 
  -6   8  13     5827.86     5642.06     65.67 o 
  -4   8  13     1051.46     1047.63     35.91 o 
  -2   8  13     3870.95     3500.16    209.43 o 
   0   8  13     2616.61     2564.71     67.85 o 
   2   8  13     3607.73     3780.13     78.62 o 
   4   8  13      445.27      450.80     54.63 o 
   6   8  13     1979.26     1925.98     27.66 o 
   8   8  13      200.85      302.42     39.38 o 
  10   8  13      410.00      482.58     43.92 o 
 -11   9  13      231.62      287.09     39.03 o 
  -9   9  13      936.82     1076.43    194.95 o 
  -7   9  13     1134.71     1092.38     51.78 o 
  -5   9  13     1749.09     1654.41     28.52 o 
  -3   9  13      669.29      655.49     69.28 o 
  -1   9  13     2881.39     2803.11     59.37 o 
   1   9  13     3101.35     2846.76     22.89 o 
   3   9  13     1798.93     1753.90     56.61 o 
   5   9  13      638.86      661.28     67.97 o 
   7   9  13      488.03      416.91      9.00 o 
   9   9  13      124.03      118.51     23.18 o 
 -10  10  13      135.59      106.86     61.20 o 
  -8  10  13      630.11      820.55     94.86 o 
  -6  10  13      518.10      484.46     53.20 o 
  -4  10  13     1305.27     1134.78    114.28 o 
  -2  10  13       99.81      157.90     51.97 o 
   0  10  13      789.41      957.59     34.60 o 
   2  10  13     1553.72     1468.53     44.35 o 
   4  10  13     1253.79     1370.37     44.72 o 
   6  10  13      714.46      807.31     29.30 o 
   8  10  13       30.83       53.32     71.85 o 
  -9  11  13      285.20      255.31     22.29 o 
  -7  11  13      222.51      227.36     30.42 o 
  -5  11  13     2213.96     2439.75     74.56 o 
  -3  11  13     1557.64     1567.14     62.62 o 
  -1  11  13     1568.67     1571.86     64.14 o 
   1  11  13     1231.90     1336.69    119.81 o 
   3  11  13      838.69      796.02     56.61 o 
   5  11  13      461.89      440.54     16.30 o 
   7  11  13      281.91      333.86     58.46 o 
  -8  12  13      210.78      189.89     58.79 o 
  -6  12  13      104.07      115.01     54.21 o 
  -4  12  13      562.62      617.45     55.14 o 
  -2  12  13       15.13       10.36      0.47 o 
   0  12  13      535.88      512.87     35.19 o 
   2  12  13      253.47      262.56     33.42 o 
   4  12  13      332.40      382.14     53.37 o 
  -5  13  13      334.24      316.80     37.54 o 
  -3  13  13       91.28      144.07     50.96 o 
  -1  13  13      155.92      213.05     38.66 o 
   1  13  13      738.20      688.33      8.83 o 
   3  13  13      277.23      315.88     25.65 o 
 -14   0  14      187.07      200.90     53.78 o 
 -12   0  14      612.13      720.73     97.80 o 
 -10   0  14       47.39      102.86     91.33 o 
  -8   0  14     7579.25     7979.79     79.32 o 
  -2   0  14      790.80     1038.14     60.14 o 
   0   0  14     2341.38     2500.54    104.63 o 
   2   0  14     6040.01     5792.07      4.83 o 
   4   0  14     1606.63     1591.39    109.57 o 
   6   0  14     1599.14     1676.84     46.25 o 
   8   0  14     3716.43     3643.88     43.25 o 
  10   0  14      763.48      798.21     65.54 o 
  12   0  14      190.75      207.25     35.31 o 
 -15   1  14      402.98      352.55     44.14 o 
 -13   1  14      947.27      904.01     26.71 o 
 -11   1  14     1105.73     1052.20    105.68 o 
  -9   1  14     3273.22     3187.30     49.61 o 
  -7   1  14     5822.84     5836.09    107.80 o 
  -3   1  14     1690.25     1719.56     84.62 o 
  -1   1  14     5683.08     5421.84     41.84 o 
   1   1  14     6539.64     6182.15     18.60 o 
   3   1  14     4617.49     4401.01     56.84 o 
   5   1  14     4511.84     4227.94     50.18 o 
   7   1  14     1023.13     1212.60     48.81 o 
   9   1  14      602.90      615.93     40.25 o 
  11   1  14     1463.99     1423.17     29.01 o 
 -14   2  14      118.94      119.99     12.41 o 
 -12   2  14      908.78      856.15     47.66 o 
 -10   2  14     2169.01     2094.59     69.50 o 
  -8   2  14     5583.95     5555.55    279.32 o 
  -6   2  14     3502.59     3338.61    116.16 o 
  -4   2  14     2857.52     2738.64    118.34 o 
  -2   2  14     1360.89     1372.82    122.51 o 
   0   2  14     6793.63     7279.91     79.59 o 
   2   2  14     6841.31     6515.99     17.71 o 
   4   2  14     3754.06     3611.35     34.66 o 
   6   2  14     4202.74     3827.64     27.43 o 
   8   2  14     1129.76     1150.84     46.22 o 
  10   2  14      616.46      645.97     27.40 o 
  12   2  14      123.00      192.13     39.03 o 
 -15   3  14      161.49      200.82     40.01 o 
 -13   3  14     2116.07     2150.23     32.71 o 
 -11   3  14        9.07       68.97     83.91 o 
  -9   3  14     5072.43     4695.60     57.74 o 
  -7   3  14     3302.69     3162.51     68.64 o 
  -5   3  14      247.10      305.56     38.76 o 
  -3   3  14     2332.14     2468.97     80.96 o 
  -1   3  14    10130.92    10491.92    295.75 o 
   1   3  14     1393.37     1548.91     42.05 o 
   3   3  14     6459.04     5991.01     56.27 o 
   5   3  14     1758.91     1563.55     44.51 o 
   7   3  14     2150.89     2347.57     51.63 o 
   9   3  14      740.52      737.92     98.03 o 
  11   3  14      218.40      221.55     25.30 o 
 -14   4  14      123.42      183.36     56.04 o 
 -12   4  14      307.18      374.66     65.18 o 
 -10   4  14     1251.65     1179.90     31.66 o 
  -8   4  14     3111.17     3300.55     78.47 o 
  -6   4  14     5403.58     5145.02    133.99 o 
  -4   4  14     3023.11     2741.95    142.66 o 
  -2   4  14     1672.66     1670.53    170.95 o 
   0   4  14     7816.45     7762.30    152.43 o 
   2   4  14     3946.96     3745.70     33.68 o 
   4   4  14     1063.31     1121.37     28.19 o 
   6   4  14     1352.58     1620.79     44.00 o 
   8   4  14      540.11      497.92     34.08 o 
  10   4  14      700.56      771.93     38.81 o 
  12   4  14      121.07      149.70     38.96 o 
 -13   5  14       45.95       60.66     61.43 o 
 -11   5  14      282.91      323.06    103.45 o 
  -9   5  14      610.16      587.29     31.39 o 
  -7   5  14     3654.43     3694.13     14.71 o 
  -5   5  14     1827.20     1703.23     29.08 o 
  -3   5  14     1247.00     1468.91     56.67 o 
  -1   5  14     1767.02     1715.36     35.95 o 
   1   5  14     3678.64     3574.22     80.26 o 
   3   5  14      267.25      273.75     11.71 o 
   5   5  14     1794.60     1698.13     98.51 o 
   7   5  14       90.26       81.28     27.03 o 
   9   5  14      398.19      457.76     39.78 o 
  11   5  14       80.86       90.23      8.33 o 
 -14   6  14      352.68      384.79     59.68 o 
 -12   6  14      557.33      578.64     25.48 o 
 -10   6  14     1158.77     1121.83     37.91 o 
  -8   6  14      449.68      558.62     65.21 o 
  -6   6  14      668.50      724.11     68.79 o 
  -4   6  14     2994.15     2725.56      4.71 o 
  -2   6  14     2669.68     2471.48     83.50 o 
   0   6  14     2058.99     2169.71     75.09 o 
   2   6  14     1371.52     1644.98     51.81 o 
   4   6  14      881.31      875.17     27.89 o 
   6   6  14       91.95       83.79     21.95 o 
   8   6  14      235.24      208.96     51.43 o 
  10   6  14      241.80      344.30     40.18 o 
 -13   7  14      140.56      150.38     62.79 o 
 -11   7  14      322.29      279.24     35.81 o 
  -9   7  14      480.06      481.13     66.04 o 
  -7   7  14       96.51      118.07     11.10 o 
  -5   7  14     2030.49     1877.66    114.51 o 
  -3   7  14      165.62      225.44     67.66 o 
  -1   7  14      646.99      665.56      6.80 o 
   3   7  14      274.87      339.44     34.70 o 
   5   7  14      654.58      739.74     32.72 o 
   7   7  14      110.92      104.04     74.73 o 
   9   7  14       50.26       72.32      7.12 o 
 -12   8  14       56.08       94.98     10.24 o 
  -8   8  14      702.79      637.28      5.06 o 
  -6   8  14      369.91      371.66     56.02 o 
  -4   8  14     1715.78     1648.89     43.60 o 
  -2   8  14      772.87      880.81     60.88 o 
   0   8  14      277.09      258.45     49.55 o 
   2   8  14      247.38      306.36     70.38 o 
   4   8  14      194.95      217.02     10.24 o 
   6   8  14      105.11       94.86     44.19 o 
   8   8  14      209.02      204.91     49.96 o 
  10   8  14      126.02      166.73     69.49 o 
 -11   9  14       13.12       87.41     32.57 o 
  -9   9  14       76.31       76.97     23.77 o 
  -7   9  14      131.07      210.42     67.81 o 
  -5   9  14      286.91      309.97     26.72 o 
  -3   9  14     1259.64     1304.06     63.34 o 
  -1   9  14      166.93      245.70     49.98 o 
   1   9  14     1030.22     1057.08     65.33 o 
   3   9  14      209.25      264.69     49.29 o 
   5   9  14       83.57      123.23     58.61 o 
   7   9  14       12.24       46.60    108.86 o 
   9   9  14       47.70       49.90     48.43 o 
 -10  10  14      126.82      266.92     75.56 o 
  -8  10  14      172.41      164.28     42.72 o 
  -6  10  14      243.69      249.72     54.55 o 
  -4  10  14      329.77      345.56     37.25 o 
  -2  10  14       13.61       16.15     28.59 o 
   0  10  14      222.53      250.20     27.99 o 
   2  10  14      356.07      330.47     88.97 o 
   4  10  14      160.96      191.82     47.02 o 
   6  10  14       17.93       23.33     31.53 o 
   8  10  14      266.31      372.80     67.91 o 
  -9  11  14      105.10      229.02     89.09 o 
  -7  11  14       47.90      111.40     57.61 o 
  -5  11  14      127.89      135.73     28.83 o 
  -3  11  14       89.68      159.88     55.14 o 
  -1  11  14      847.30      860.45     46.93 o 
   1  11  14      210.63      182.66     25.66 o 
   3  11  14       42.64       58.60      4.58 o 
   5  11  14        4.76       52.96     49.53 o 
  -8  12  14       30.15       40.17     51.79 o 
  -6  12  14      135.34      176.42     28.89 o 
  -4  12  14       42.83       98.25     57.93 o 
  -2  12  14      182.36      251.22     61.83 o 
   0  12  14      624.81      613.66     27.47 o 
   2  12  14      174.08      161.00     64.85 o 
   4  12  14       39.29       58.14     43.49 o 
  -5  13  14       22.12      103.00     57.56 o 
  -3  13  14      133.26      133.24     15.17 o 
  -1  13  14      265.49      257.76     16.36 o 
   1  13  14       25.49       45.20     70.14 o 
 -15   1  15      178.23      174.70     27.42 o 
 -13   1  15      362.61      442.77     70.80 o 
 -11   1  15      609.87      594.16    112.75 o 
  -9   1  15      350.97      399.50     43.83 o 
  -7   1  15      859.16      860.66     64.96 o 
  -3   1  15      162.92      162.38      7.57 o 
  -1   1  15      129.30      203.59     54.46 o 
   1   1  15     4506.53     4363.85     20.07 o 
   3   1  15      956.06      947.09     39.43 o 
   5   1  15      170.09      136.76     38.31 o 
   7   1  15       12.36       37.54     25.32 o 
   9   1  15       12.64       30.48     31.79 o 
  11   1  15       19.06       71.62     19.88 o 
 -14   2  15      159.79      227.02     45.91 o 
 -12   2  15      188.57      218.46     13.97 o 
 -10   2  15     3741.26     3684.98     34.45 o 
  -8   2  15      512.03      537.24     53.07 o 
  -6   2  15      129.27      172.30     30.13 o 
  -4   2  15     6259.35     6093.59     39.43 o 
  -2   2  15     1169.71     1132.33     78.00 o 
   0   2  15     1386.76     1663.09     72.50 o 
   2   2  15      504.93      595.66     49.59 o 
   4   2  15     3454.39     3301.18     21.75 o 
   6   2  15      597.17      600.20     30.09 o 
   8   2  15      501.48      516.04     45.87 o 
  10   2  15      251.82      243.97     26.63 o 
  12   2  15      232.04      247.95     31.36 o 
 -15   3  15       71.11       63.53     18.33 o 
 -13   3  15        5.79       93.36     27.72 o 
 -11   3  15      550.05      556.93     28.83 o 
  -9   3  15      130.67      174.34     22.81 o 
  -7   3  15      645.73      654.37     26.93 o 
  -5   3  15      719.98      711.06     79.62 o 
  -3   3  15      377.97      407.21     52.34 o 
  -1   3  15     1592.69     1640.38     89.34 o 
   1   3  15      333.67      373.44     53.79 o 
   3   3  15       97.36      192.25     15.16 o 
   5   3  15      208.69      281.04     31.89 o 
   7   3  15      323.77      318.15     12.52 o 
   9   3  15      401.47      339.88     18.35 o 
  11   3  15      183.67      259.93     52.96 o 
 -14   4  15      329.11      295.97     16.33 o 
 -12   4  15       45.02       84.20     29.95 o 
 -10   4  15     1577.72     1493.06     25.61 o 
  -8   4  15      106.11      169.93     21.95 o 
  -6   4  15     1226.39     1215.68    190.54 o 
  -4   4  15      366.83      370.60     13.87 o 
  -2   4  15     1272.57     1309.74     44.87 o 
   0   4  15      343.83      298.11     59.83 o 
   2   4  15     2678.32     2517.56     11.25 o 
   4   4  15     4881.56     4807.64    115.75 o 
   6   4  15      418.07      397.85     30.13 o 
   8   4  15      309.88      287.03     15.81 o 
  10   4  15      460.78      469.40     16.61 o 
 -13   5  15      615.84      619.45     66.45 o 
 -11   5  15     1664.99     1975.27    142.82 o 
  -9   5  15      110.96      124.57     12.95 o 
  -7   5  15      626.62      633.81     19.71 o 
  -5   5  15     4145.14     4105.18     26.87 o 
  -3   5  15     4473.41     4294.64    147.76 o 
  -1   5  15     1940.50     1768.99    247.44 o 
   1   5  15     5540.78     5486.43     51.31 o 
   3   5  15     2072.77     2106.97     54.02 o 
   5   5  15      890.85      815.28     25.26 o 
   7   5  15     1126.99     1115.89     41.82 o 
   9   5  15      405.47      446.70     30.31 o 
  11   5  15      116.78      135.81     14.83 o 
 -14   6  15       76.36      199.91     58.52 o 
 -12   6  15      223.19      261.21     25.82 o 
 -10   6  15      319.00      390.86     44.10 o 
  -8   6  15      267.87      318.98     60.17 o 
  -6   6  15      126.87      245.62    106.27 o 
  -4   6  15     2654.76     2396.09     49.90 o 
  -2   6  15     2189.76     2181.75      9.66 o 
   0   6  15     3107.85     2796.59     24.19 o 
   2   6  15     3663.29     3415.14     56.64 o 
   4   6  15      729.11      794.38     58.87 o 
   6   6  15      457.36      434.36     61.02 o 
   8   6  15      157.86      204.46     35.12 o 
  10   6  15      119.57      109.29     51.43 o 
 -13   7  15      236.06      338.71     96.39 o 
 -11   7  15      290.52      280.20     16.38 o 
  -9   7  15       10.78       34.38     41.15 o 
  -7   7  15     2418.78     2321.52     34.90 o 
  -5   7  15     5154.73     4948.53     47.66 o 
  -3   7  15     1944.56     2055.56     54.84 o 
  -1   7  15      902.96      823.94     82.50 o 
   1   7  15     4816.56     4723.34     89.91 o 
   3   7  15     2940.52     2861.42     63.34 o 
   5   7  15     2429.18     2440.36     57.65 o 
   7   7  15     1867.63     1713.45     80.91 o 
   9   7  15      432.33      471.92     21.54 o 
 -12   8  15      132.45      124.28      0.24 o 
 -10   8  15      299.47      335.65     31.54 o 
  -8   8  15     1274.64     1517.43     65.07 o 
  -6   8  15      192.78      289.00    118.63 o 
  -4   8  15     4146.33     4160.10     58.09 o 
  -2   8  15      337.13      370.06     39.44 o 
   0   8  15      613.06      711.90     64.09 o 
   2   8  15     2185.50     2343.19    104.27 o 
   4   8  15     1596.18     1472.59     70.26 o 
   6   8  15      598.25      561.94     96.68 o 
   8   8  15      958.76      865.89     36.12 o 
 -11   9  15      604.05      541.72    106.27 o 
  -9   9  15      306.84      266.28     57.60 o 
  -7   9  15     1026.89      986.12     39.13 o 
  -5   9  15      237.71      188.18     10.57 o 
  -3   9  15     1277.60     1395.92     67.32 o 
  -1   9  15      923.80     1137.63     52.23 o 
   1   9  15     1306.43     1377.07     63.55 o 
   3   9  15      254.01      384.93     51.61 o 
   5   9  15      580.63      779.10     55.78 o 
   7   9  15      941.20     1130.29     94.27 o 
 -10  10  15      290.13      381.90     70.03 o 
  -8  10  15      750.34      770.08     68.54 o 
  -6  10  15     1069.08      993.73     25.09 o 
  -4  10  15      610.43      862.22    174.94 o 
  -2  10  15     1162.34     1119.99     39.64 o 
   0  10  15      720.82      727.32     28.48 o 
   2  10  15      518.11      493.73      6.30 o 
   4  10  15      494.85      469.23     41.78 o 
   6  10  15      787.93      714.04     39.39 o 
  -9  11  15      309.26      352.83     55.31 o 
  -7  11  15      454.01      491.41     47.19 o 
  -5  11  15      419.52      508.79     69.14 o 
  -3  11  15      559.01      542.37     37.61 o 
  -1  11  15      168.88      212.67     28.25 o 
   1  11  15      416.97      439.22      9.64 o 
   3  11  15      649.44      541.44      7.42 o 
   5  11  15      112.94       99.79     53.20 o 
  -6  12  15      396.95      463.92     54.68 o 
  -4  12  15      574.91      544.56     47.96 o 
  -2  12  15      763.71      753.25     23.30 o 
   0  12  15      670.64      660.71     51.56 o 
   2  12  15      182.63      215.14    104.86 o 
   4  12  15      266.11      257.55     18.65 o 
  -3  13  15       59.25      131.82     39.17 o 
  -1  13  15      294.12      259.03     15.63 o 
   1  13  15      357.08      340.36     58.49 o 
 -14   0  16      659.70      640.58     19.07 o 
 -12   0  16      646.96      645.76     20.95 o 
 -10   0  16     6424.89     5972.84     46.96 o 
  -8   0  16    12889.52    12804.11     75.44 o 
  -4   0  16       82.43       94.86     19.65 o 
  -2   0  16    12071.70    11512.24     68.85 o 
   0   0  16     1540.21     1502.18     82.50 o 
   2   0  16       81.31      210.08     36.60 o 
   4   0  16     2522.49     2550.91     76.73 o 
   6   0  16     2265.82     2428.52     42.37 o 
   8   0  16     1090.28      971.88     44.40 o 
  10   0  16     1453.33     1465.34    172.41 o 
  12   0  16      555.60      556.67     28.83 o 
 -15   1  16      321.62      362.20     29.71 o 
 -13   1  16      137.60      179.04     24.06 o 
 -11   1  16     1420.44     1385.96     20.79 o 
  -9   1  16     4169.15     3829.02    139.81 o 
  -7   1  16     2040.74     1973.65     57.08 o 
  -3   1  16      122.19      169.83     26.72 o 
  -1   1  16       67.80      395.48     37.26 o 
   1   1  16     5466.58     5258.86     76.14 o 
   3   1  16     5048.62     4675.75     61.79 o 
   5   1  16     1936.92     1788.33     73.32 o 
   7   1  16     1474.53     1608.20     80.84 o 
   9   1  16     1053.96     1085.97     63.76 o 
  11   1  16      601.40      582.71     36.47 o 
 -14   2  16      921.65      923.73     70.97 o 
 -12   2  16     1030.91      911.03     55.02 o 
 -10   2  16      166.41      211.19     15.25 o 
  -8   2  16      146.91      145.52     43.49 o 
  -6   2  16     2061.63     2119.70     61.67 o 
  -4   2  16     1014.55     1392.62    111.22 o 
  -2   2  16     1782.75     1694.36     28.77 o 
   0   2  16     3314.65     3129.45     10.24 o 
   2   2  16     1369.35     1362.92     55.55 o 
   4   2  16     3828.51     3488.22     97.41 o 
   6   2  16     2108.63     1964.45     39.03 o 
   8   2  16      306.64      335.06     31.40 o 
  10   2  16      260.83      229.19     41.35 o 
 -15   3  16      282.06      250.50     35.66 o 
 -13   3  16      148.14      125.09     63.17 o 
 -11   3  16      483.00      523.37     40.19 o 
  -9   3  16      342.86      383.58     30.39 o 
  -7   3  16     4979.15     4823.78     53.79 o 
  -5   3  16     1225.28     1213.67     32.17 o 
  -3   3  16     6938.29     6650.76     47.62 o 
  -1   3  16     3339.90     3291.81     39.30 o 
   1   3  16      896.84      825.53     55.74 o 
   3   3  16     4617.43     4276.57     53.71 o 
   5   3  16     1857.94     1723.85     61.85 o 
   7   3  16     1108.89     1055.09    158.58 o 
   9   3  16      567.78      609.32     30.17 o 
  11   3  16        6.95      139.70     70.03 o 
 -14   4  16       85.08       58.37     40.58 o 
 -12   4  16       26.69       90.31     58.67 o 
 -10   4  16      540.43      531.71     22.35 o 
  -8   4  16     2467.13     2566.22     46.10 o 
  -6   4  16     7074.62     6836.31     64.03 o 
  -4   4  16     2330.06     2379.28     48.14 o 
  -2   4  16     1184.61     1272.05     41.40 o 
   0   4  16     3269.24     3170.98     67.36 o 
   2   4  16     2612.56     2479.57     39.15 o 
   4   4  16      586.67      685.03     39.53 o 
   6   4  16     1927.62     1802.82     89.11 o 
   8   4  16      438.14      390.74     29.26 o 
  10   4  16      384.64      357.70     35.98 o 
 -13   5  16      164.18      272.07     57.35 o 
 -11   5  16      171.80      217.18     49.48 o 
  -9   5  16      449.11      418.45     21.71 o 
  -7   5  16     2849.54     2585.07     43.29 o 
  -5   5  16     1590.56     1443.12     69.55 o 
  -3   5  16     1451.14     1685.69     49.06 o 
  -1   5  16     2165.71     2218.47     56.67 o 
   1   5  16     1533.47     1706.43     77.03 o 
   3   5  16     1015.34      877.27     30.19 o 
   5   5  16      325.90      579.35     56.34 o 
   7   5  16      539.16      608.62     55.12 o 
   9   5  16      408.46      423.88     67.24 o 
  11   5  16      205.44      286.57     79.79 o 
 -12   6  16      120.80      123.45     26.58 o 
 -10   6  16      456.64      465.79     50.60 o 
  -8   6  16      174.62      306.97     66.84 o 
  -6   6  16      699.84      664.12     26.85 o 
  -4   6  16      347.52      410.81     73.26 o 
  -2   6  16     3041.42     3336.80     69.19 o 
   0   6  16     1028.32      995.82     63.32 o 
   2   6  16     1525.12     1799.46     67.56 o 
   4   6  16      591.90      621.81     60.46 o 
   6   6  16      790.94      767.95     29.60 o 
   8   6  16      385.14      371.64     39.23 o 
  10   6  16       69.08      124.25     34.84 o 
 -13   7  16      223.06      198.66     58.37 o 
 -11   7  16      245.64      263.39     19.54 o 
  -9   7  16      179.78      166.21     21.03 o 
  -7   7  16      913.17     1012.34     52.25 o 
  -5   7  16       84.72       93.30     28.08 o 
  -3   7  16      841.69      831.47      0.94 o 
  -1   7  16     1593.61     1519.23     30.05 o 
   1   7  16      570.13      539.25      6.59 o 
   3   7  16      250.67      254.11     65.26 o 
   5   7  16      367.00      359.51     57.37 o 
   7   7  16       99.41      121.63     28.44 o 
   9   7  16       40.01      184.00     68.06 o 
 -12   8  16       88.82       82.26     11.18 o 
 -10   8  16      128.32      177.12     81.56 o 
  -8   8  16      519.48      508.91     22.39 o 
  -6   8  16      430.21      392.80     39.99 o 
  -4   8  16     1653.70     1692.89     55.58 o 
  -2   8  16       45.45       42.30      8.32 o 
   0   8  16      477.62      547.02     93.21 o 
   2   8  16      960.60      926.42     26.79 o 
   4   8  16      673.23      646.07     22.24 o 
   6   8  16       15.18       33.84     11.71 o 
   8   8  16       52.05       75.83     75.50 o 
 -11   9  16        7.76      115.10     92.27 o 
  -9   9  16       18.10       21.94      6.75 o 
  -7   9  16      113.93      244.75     69.79 o 
  -5   9  16       29.42       24.32      8.12 o 
  -3   9  16      396.03      403.37     16.32 o 
  -1   9  16       70.13      118.04     49.81 o 
   1   9  16       12.86       44.08     23.95 o 
   3   9  16      256.87      261.72     21.30 o 
   5   9  16      108.67      145.23     37.07 o 
   7   9  16       40.04       65.37     17.59 o 
 -10  10  16      208.39      244.20     20.36 o 
  -8  10  16      161.50      203.39     18.84 o 
  -6  10  16       59.86       63.37     23.98 o 
  -4  10  16      463.11      467.68     65.38 o 
  -2  10  16       63.68       98.40     50.66 o 
   0  10  16      153.89      121.81     27.65 o 
   2  10  16      133.52      244.99     61.73 o 
   4  10  16      195.56      251.35     74.38 o 
   6  10  16       18.76       17.10      1.88 o 
  -9  11  16       31.38       31.07     92.27 o 
  -7  11  16       18.07       19.99     35.21 o 
  -5  11  16       47.43       42.08     11.08 o 
  -3  11  16      110.17      105.68     52.31 o 
  -1  11  16      159.37      140.29     46.69 o 
   1  11  16      160.02      190.31     18.33 o 
   3  11  16       27.57       34.80      7.86 o 
   5  11  16       88.02       93.86     18.32 o 
  -6  12  16      247.53      318.47     20.78 o 
  -4  12  16      229.71      229.03     59.20 o 
  -2  12  16       17.96       62.45     42.96 o 
   0  12  16       16.19       39.74     33.25 o 
   2  12  16      215.55      191.72     22.24 o 
  -3  13  16      120.27      154.51     61.53 o 
  -1  13  16       28.78       32.17     60.96 o 
 -15   1  17       12.11       36.79      8.28 o 
 -13   1  17       91.03      115.79     55.29 o 
 -11   1  17      394.69      382.25     15.12 o 
  -9   1  17       18.50       63.86     47.90 o 
  -7   1  17     3983.50     4012.02     77.20 o 
  -3   1  17       60.44       59.65     25.66 o 
  -1   1  17      373.45      437.56     60.84 o 
   1   1  17      794.10      865.36     62.35 o 
   3   1  17      157.45      203.16     50.61 o 
   5   1  17      953.24      997.10     71.67 o 
   7   1  17       25.10       31.81     34.72 o 
   9   1  17      190.22      181.59     37.75 o 
  11   1  17       62.72       70.69     36.66 o 
 -14   2  17       70.77      115.77     45.05 o 
 -12   2  17       34.11       46.67     56.90 o 
 -10   2  17      123.35      133.43     24.58 o 
  -8   2  17     1705.04     1858.21     78.25 o 
  -6   2  17       44.12      135.34    101.57 o 
  -4   2  17     2647.85     2491.24      3.41 o 
  -2   2  17      685.25      689.19      2.53 o 
   0   2  17      939.18      973.96     64.31 o 
   2   2  17      117.32      191.63     34.85 o 
   4   2  17      159.34      254.86     31.36 o 
   6   2  17      369.89      407.17     31.61 o 
   8   2  17      907.49      867.73     42.58 o 
  10   2  17       34.29       17.98     10.44 o 
 -13   3  17      319.90      353.41     55.26 o 
 -11   3  17      447.38      481.62     48.68 o 
  -9   3  17      819.56      781.24     53.84 o 
  -7   3  17     1677.98     1707.96     45.13 o 
  -5   3  17      129.89      130.07     38.45 o 
  -3   3  17     2177.12     1956.77     27.47 o 
  -1   3  17     1902.24     2045.49     34.41 o 
   1   3  17      336.42      425.38     40.62 o 
   3   3  17     1705.47     1653.23    104.68 o 
   5   3  17      656.69      671.24     11.53 o 
   7   3  17       30.38       36.61     22.98 o 
   9   3  17      378.68      421.33     45.07 o 
  11   3  17      124.16      132.52     87.56 o 
 -14   4  17        1.15       19.36     30.25 o 
 -12   4  17      207.16      255.20     30.01 o 
 -10   4  17      265.35      256.12     13.50 o 
  -8   4  17      814.95      759.97     52.70 o 
  -6   4  17      367.55      361.85     39.10 o 
  -4   4  17      149.40      184.52     24.54 o 
  -2   4  17      130.52      361.97     72.05 o 
   0   4  17     1054.68     1127.47     36.80 o 
   2   4  17     2406.36     2355.82     59.79 o 
   4   4  17      679.90      790.40     40.21 o 
   6   4  17      711.30      731.21     33.31 o 
   8   4  17       80.22      190.95     72.31 o 
  10   4  17       13.55       64.83     15.83 o 
 -13   5  17      443.48      464.14     36.68 o 
 -11   5  17       76.30      138.07     55.80 o 
  -9   5  17     1953.37     1910.75     36.23 o 
  -7   5  17     2330.53     2236.88     31.74 o 
  -5   5  17      333.62      478.41     62.05 o 
  -3   5  17     6000.40     5804.81     54.85 o 
  -1   5  17     1495.44     1584.75     48.45 o 
   1   5  17     2043.35     2122.17     85.32 o 
   3   5  17     3124.20     3129.98     54.56 o 
   5   5  17      234.08      351.29     65.86 o 
   7   5  17      420.07      475.45     58.87 o 
   9   5  17      382.19      374.73     20.60 o 
 -12   6  17      601.37      571.86     33.89 o 
 -10   6  17     1233.75     1135.56     16.24 o 
  -8   6  17      320.21      348.24    111.69 o 
  -6   6  17      903.38      861.57     64.57 o 
  -4   6  17      477.26      423.50     74.44 o 
  -2   6  17     6274.14     5985.15     74.14 o 
   0   6  17     1217.01     1276.03     49.29 o 
   2   6  17     1369.77     1288.92     31.25 o 
   4   6  17      338.61      402.62     19.49 o 
   6   6  17      990.78     1000.45     59.82 o 
   8   6  17      410.76      434.62     49.28 o 
  10   6  17      213.41      245.05     36.14 o 
 -13   7  17       75.21       80.15      3.77 o 
 -11   7  17       29.14       44.02      3.30 o 
  -9   7  17      381.79      389.55     43.73 o 
  -7   7  17      709.74      724.75    120.93 o 
  -5   7  17      341.40      516.89     78.62 o 
  -3   7  17      848.19     1095.05    171.71 o 
  -1   7  17      608.61      570.06    147.11 o 
   1   7  17      247.19      244.21     97.45 o 
   3   7  17      140.38      147.91     48.84 o 
   5   7  17      446.76      420.98     39.43 o 
   7   7  17      178.69      232.05     72.64 o 
   9   7  17       83.07      119.32     75.65 o 
 -12   8  17      315.52      357.30     88.03 o 
 -10   8  17      120.47      208.55     44.60 o 
  -8   8  17      384.94      372.08     18.95 o 
  -6   8  17      752.39      710.31     72.51 o 
  -4   8  17     2628.91     2573.08     54.90 o 
  -2   8  17      532.50      606.22    114.04 o 
   0   8  17      900.03      889.94    143.58 o 
   2   8  17      929.44      920.78     28.25 o 
   4   8  17      303.61      337.48     50.24 o 
   6   8  17      642.77      696.88     42.64 o 
   8   8  17      849.50      869.47     52.56 o 
 -11   9  17       67.61       67.79     88.97 o 
  -9   9  17      383.79      394.93     20.12 o 
  -7   9  17      449.95      396.43     40.78 o 
  -5   9  17     1038.79     1181.47     45.89 o 
  -3   9  17     1110.06      962.97    102.98 o 
  -1   9  17      818.36      873.23     65.91 o 
   1   9  17      126.90      116.74     65.47 o 
   3   9  17      372.78      437.10     52.49 o 
   5   9  17      431.64      432.75     31.21 o 
   7   9  17      950.72      928.82     26.60 o 
 -10  10  17       78.69      127.58     48.25 o 
  -8  10  17      436.12      393.18     44.57 o 
  -6  10  17      194.78      235.75     60.61 o 
  -4  10  17      580.51      636.78     29.49 o 
  -2  10  17       24.93       37.04     52.70 o 
   0  10  17      429.91      440.50     25.19 o 
   2  10  17      433.40      374.67     24.30 o 
   4  10  17      205.88      247.41     41.61 o 
   6  10  17      179.02      182.77     54.25 o 
  -7  11  17      326.23      355.49     23.13 o 
  -5  11  17     1167.90     1118.22     28.86 o 
  -3  11  17      811.54      857.22     64.94 o 
  -1  11  17      280.87      287.56     22.63 o 
   1  11  17      303.86      296.60     45.96 o 
   3  11  17      929.41      888.66     52.83 o 
   5  11  17      125.21      176.52     34.13 o 
  -6  12  17       44.00      128.57     65.33 o 
  -4  12  17      292.89      329.93     28.72 o 
  -2  12  17      229.59      201.49     12.30 o 
   0  12  17       82.13       63.65     56.79 o 
   2  12  17      315.06      322.35     82.50 o 
 -14   0  18       26.66       51.90     31.07 o 
 -12   0  18     1478.09     1791.70    104.98 o 
 -10   0  18     1913.95     1987.30     47.08 o 
  -8   0  18      170.28      177.00     84.38 o 
  -4   0  18     3414.71     3565.98     90.39 o 
  -2   0  18     1442.91     1402.74     29.89 o 
   0   0  18      858.65      875.25     14.95 o 
   2   0  18      787.52      812.17     49.78 o 
   4   0  18     8121.73     7745.01     89.44 o 
   6   0  18      140.43      166.88     89.91 o 
   8   0  18      740.75      719.38     59.61 o 
  10   0  18      356.05      392.34     24.37 o 
 -13   1  18      962.58      976.08     48.09 o 
 -11   1  18      303.60      250.89     13.77 o 
  -9   1  18      429.99      415.92     68.13 o 
  -7   1  18      370.11      329.06      6.47 o 
  -5   1  18     2620.11     2574.57      6.71 o 
  -3   1  18     1534.43     1374.16    133.93 o 
  -1   1  18     1503.58     1836.93     70.90 o 
   1   1  18     2643.33     2510.55     64.20 o 
   3   1  18     1459.16     1458.39     77.15 o 
   5   1  18      626.42      552.35     15.36 o 
   7   1  18      896.04     1018.43     45.07 o 
   9   1  18      159.89      151.79     16.41 o 
  11   1  18      401.28      370.43     43.32 o 
 -14   2  18      532.61      458.83     12.59 o 
 -12   2  18      452.70      435.29     28.13 o 
 -10   2  18      131.43      132.52     22.00 o 
  -8   2  18     2493.15     2699.67     70.99 o 
  -6   2  18     1012.61      954.22     19.89 o 
  -4   2  18     2044.79     1997.75    163.41 o 
  -2   2  18     1065.19     1278.46     50.73 o 
   0   2  18     2516.95     2362.91     27.01 o 
   2   2  18     1917.27     1852.59     61.85 o 
   4   2  18     1213.60     1281.71    140.26 o 
   6   2  18      817.91      828.52     76.14 o 
   8   2  18      558.40      573.63     24.33 o 
  10   2  18      188.13      198.74     45.23 o 
 -13   3  18      538.81      597.43     58.25 o 
 -11   3  18      119.50      140.65     22.48 o 
  -9   3  18      705.31      637.45     62.71 o 
  -7   3  18     1117.90     1012.80    123.40 o 
  -5   3  18      652.97      637.22     19.37 o 
  -3   3  18      408.49      418.50     27.69 o 
  -1   3  18     4518.61     4708.76     78.68 o 
   1   3  18      266.07      264.71     22.17 o 
   3   3  18       36.00       99.56     23.19 o 
   5   3  18     2513.68     2540.53     65.83 o 
   7   3  18      841.51      825.13     50.82 o 
   9   3  18      159.71      261.93     76.29 o 
 -14   4  18      333.90      360.14     31.48 o 
 -12   4  18       26.13       71.87     47.02 o 
 -10   4  18      113.48      114.07     16.64 o 
  -8   4  18     1280.50     1524.20     49.66 o 
  -6   4  18     1119.82     1239.17     56.34 o 
  -4   4  18     1181.60     1104.48     46.84 o 
  -2   4  18      793.55      826.33     40.88 o 
   0   4  18      257.38      325.07     77.67 o 
   2   4  18       75.77       94.46      5.63 o 
   4   4  18       78.73      187.91     48.84 o 
   6   4  18      632.92      622.80     58.95 o 
   8   4  18      237.38      217.89     22.60 o 
  10   4  18      488.60      422.33     19.04 o 
 -13   5  18      303.34      266.92     35.07 o 
 -11   5  18       50.41       64.39     42.02 o 
  -9   5  18      515.39      494.77     75.76 o 
  -7   5  18     2789.16     2866.27     33.36 o 
  -5   5  18     1653.49     1845.26     70.78 o 
  -3   5  18      100.67      166.29     43.61 o 
  -1   5  18     1503.70     1471.64     58.67 o 
   1   5  18      594.16      718.02     64.85 o 
   3   5  18      662.43      680.24     43.57 o 
   5   5  18      703.62      687.76     37.43 o 
   7   5  18      437.10      410.31     37.47 o 
   9   5  18      443.79      434.53     24.85 o 
 -12   6  18      522.15      605.28     94.62 o 
 -10   6  18      280.13      316.47     50.96 o 
  -8   6  18      530.68      629.33     82.56 o 
  -6   6  18      159.28      163.71     21.98 o 
  -4   6  18     1411.67     1647.26     50.08 o 
  -2   6  18      508.90      540.17     33.47 o 
   0   6  18      818.16      870.89     70.04 o 
   2   6  18      124.93      152.77      8.30 o 
   4   6  18      780.83      730.90     22.69 o 
   6   6  18      311.76      298.53     40.84 o 
   8   6  18      162.11      271.33     48.64 o 
  -9   7  18      422.78      545.44     67.42 o 
  -7   7  18      492.34      453.46    108.86 o 
  -5   7  18       41.62       56.44     61.55 o 
  -3   7  18      310.04      251.64     14.61 o 
  -1   7  18       19.50       55.60     31.88 o 
   1   7  18     1273.34     1241.03      3.88 o 
   3   7  18     1315.12     1539.90     43.46 o 
   5   7  18      313.04      336.83     62.94 o 
   7   7  18      162.89      183.36     51.16 o 
 -10   8  18        5.91       71.79     95.45 o 
  -8   8  18      222.00      229.04     18.77 o 
  -6   8  18      211.58      204.86     41.72 o 
  -4   8  18       86.52      105.10     65.79 o 
  -2   8  18     1162.64     1480.53     55.31 o 
   0   8  18      407.93      452.43     36.52 o 
   2   8  18      165.68      193.88     59.73 o 
   4   8  18      140.74      137.08     24.34 o 
   6   8  18      147.36      155.20     32.42 o 
   8   8  18       29.27       42.52     18.36 o 
  -9   9  18      601.13      691.47     67.98 o 
  -7   9  18      435.61      546.01     48.80 o 
  -5   9  18       77.23      196.66     54.53 o 
  -3   9  18      509.19      544.88     48.24 o 
  -1   9  18       35.68       97.01     64.67 o 
   1   9  18       55.55      113.22     23.66 o 
   3   9  18      481.49      467.97     39.12 o 
   5   9  18      140.73      130.87      3.29 o 
   7   9  18        1.01       28.12     14.01 o 
  -8  10  18       19.57       23.54      6.45 o 
  -6  10  18       80.76      117.29     36.97 o 
  -4  10  18       31.92       58.87     19.99 o 
  -2  10  18      246.54      247.83     56.83 o 
   0  10  18       33.64      112.47     41.04 o 
   2  10  18       67.91       85.82     69.02 o 
   4  10  18       72.11       79.20     18.59 o 
  -7  11  18       10.05        9.61     31.57 o 
  -5  11  18       33.58       24.66     53.75 o 
  -3  11  18       41.54       60.18     45.02 o 
  -1  11  18       96.33      124.86     47.19 o 
   1  11  18      141.06      143.98     33.13 o 
   3  11  18       61.66       91.81     39.60 o 
  -4  12  18      141.06      138.06     23.89 o 
  -2  12  18      256.74      229.73     16.81 o 
   0  12  18       28.23       51.17     45.60 o 
 -13   1  19       27.54       92.33     33.20 o 
 -11   1  19      175.24      263.55     47.34 o 
  -9   1  19     1937.31     1781.55     44.34 o 
  -7   1  19     2125.10     2032.61      7.77 o 
  -5   1  19      437.74      466.72     53.03 o 
  -3   1  19      763.64      746.32      3.16 o 
  -1   1  19      625.57      583.26     17.59 o 
   1   1  19      311.40      303.45     13.36 o 
   3   1  19      344.20      314.47     40.13 o 
   5   1  19      715.75      736.94     29.60 o 
   7   1  19       73.00       70.21      9.07 o 
   9   1  19        2.68       31.63     51.44 o 
 -14   2  19      252.97      229.56     38.66 o 
 -12   2  19      183.35      234.89     62.73 o 
 -10   2  19      282.64      254.48     21.09 o 
  -8   2  19      224.88      303.76     64.85 o 
  -6   2  19     1858.96     1951.65    148.17 o 
  -4   2  19      951.92      924.10     44.07 o 
  -2   2  19     2062.00     1981.13     27.52 o 
   0   2  19      518.71      484.32     27.30 o 
   2   2  19     1941.20     1916.38     88.21 o 
   4   2  19     1529.91     1425.72    117.14 o 
   6   2  19       11.52       13.18      1.17 o 
   8   2  19      225.96      249.71     15.23 o 
  10   2  19      211.42      214.26     10.42 o 
 -13   3  19       73.22      104.33     74.47 o 
 -11   3  19       90.42      204.10     55.84 o 
  -9   3  19      300.59      402.22     55.31 o 
  -7   3  19      794.59      778.75     11.80 o 
  -5   3  19     2260.13     2306.72     62.80 o 
  -3   3  19     1491.83     1466.22     38.85 o 
  -1   3  19      932.66      979.66     13.26 o 
   1   3  19       41.75       72.79     36.66 o 
   3   3  19     2077.52     2196.10     53.35 o 
   5   3  19      382.95      444.78     32.65 o 
   7   3  19      284.31      318.75     23.27 o 
   9   3  19       42.29      113.32     41.13 o 
 -14   4  19      227.94      240.49     40.90 o 
 -12   4  19       54.52       81.80     14.18 o 
 -10   4  19      364.69      454.60     73.28 o 
  -8   4  19      424.84      520.79     43.62 o 
  -6   4  19      935.04     1011.04     43.24 o 
  -4   4  19      573.32      906.96     78.46 o 
  -2   4  19      386.04      407.36     21.15 o 
   0   4  19      772.57      744.46     74.14 o 
   2   4  19     1537.39     1530.42     29.78 o 
   4   4  19      797.87      752.56     26.54 o 
   6   4  19       88.54       81.65     15.95 o 
   8   4  19      119.60      128.14     30.13 o 
  10   4  19        7.89        9.52     13.74 o 
 -13   5  19       39.36       28.25     69.55 o 
 -11   5  19     1165.83     1132.38     24.14 o 
  -9   5  19      168.95      248.56     58.84 o 
  -7   5  19      803.54      766.97     60.81 o 
  -5   5  19      216.81      285.92     72.11 o 
  -3   5  19      685.89      844.45     38.13 o 
  -1   5  19     2335.73     2356.40     85.50 o 
   1   5  19     3608.79     3564.69     48.37 o 
   3   5  19      447.62      413.46     37.66 o 
   5   5  19       98.36      143.89     58.50 o 
   7   5  19      143.20      177.36     41.07 o 
   9   5  19      303.43      301.84     14.24 o 
 -12   6  19      288.17      367.66    110.75 o 
 -10   6  19      105.57      112.22     30.48 o 
  -8   6  19      454.09      415.78     22.57 o 
  -6   6  19     3575.17     3870.51     77.00 o 
  -4   6  19      183.12      241.54     38.48 o 
  -2   6  19     1444.84     1511.89    105.45 o 
   0   6  19      606.00      630.87     30.25 o 
   2   6  19       53.55       50.57     19.94 o 
   4   6  19      662.50      619.00     22.69 o 
   6   6  19      409.89      409.57     33.60 o 
   8   6  19        9.86       38.08     28.64 o 
 -11   7  19      347.51      348.60     47.31 o 
  -9   7  19      682.91      745.80     99.33 o 
  -7   7  19      620.01      545.84     43.37 o 
  -5   7  19     1287.93     1263.13      8.60 o 
  -3   7  19      504.29      520.15     33.54 o 
  -1   7  19      609.14      719.49     67.43 o 
   1   7  19      593.79      530.54      6.12 o 
   3   7  19     1036.63      949.69     34.35 o 
   5   7  19      422.93      560.86     73.50 o 
   7   7  19      635.70      662.69     34.20 o 
 -10   8  19       82.47       87.80     10.24 o 
  -8   8  19     1072.97     1005.50     38.13 o 
  -6   8  19      244.01      312.69     57.42 o 
  -4   8  19      214.51      221.73    104.39 o 
  -2   8  19      783.08      742.26     37.04 o 
   0   8  19      105.42      127.33     36.96 o 
   2   8  19        9.01       33.41     19.95 o 
   4   8  19      579.83      568.58     24.83 o 
   6   8  19      414.85      486.16     64.07 o 
  -9   9  19      503.34      437.53     24.09 o 
  -7   9  19      172.88      171.46     29.40 o 
  -5   9  19      240.19      204.81     55.14 o 
  -3   9  19     1861.16     1741.54      9.16 o 
  -1   9  19      638.36      625.87     78.85 o 
   1   9  19      643.91      604.24     24.95 o 
   3   9  19      153.45      271.47     52.23 o 
   5   9  19      127.88      170.22     22.38 o 
  -8  10  19      547.69      541.26     38.74 o 
  -6  10  19      250.56      290.57     35.90 o 
  -4  10  19     1119.68      969.90    206.37 o 
  -2  10  19      258.50      250.01     51.96 o 
   0  10  19      722.54      645.30     17.54 o 
   2  10  19      789.93      852.42     87.21 o 
   4  10  19      245.27      310.95     28.32 o 
  -7  11  19       45.55       41.85     26.58 o 
  -5  11  19       40.86       72.03     23.15 o 
  -3  11  19      649.73      612.45     69.67 o 
  -1  11  19      196.20      203.73     36.66 o 
   1  11  19      133.03      132.60     49.37 o 
   3  11  19       81.84       91.47     51.38 o 
  -2  12  19      198.25      212.47     31.60 o 
 -14   0  20      190.72      186.66      2.35 o 
 -12   0  20     1259.83     1283.52     91.44 o 
 -10   0  20      737.54      687.42     55.31 o 
  -8   0  20      102.75      167.00     36.72 o 
  -4   0  20      568.49      902.21    103.21 o 
  -2   0  20      674.38      707.78     59.79 o 
   0   0  20     2154.87     2294.35    108.27 o 
   2   0  20      144.72      221.61     81.68 o 
   4   0  20     1438.32     1578.68     81.44 o 
   6   0  20     1678.88     1517.13      1.53 o 
   8   0  20      247.43      271.27     45.30 o 
  10   0  20      256.93      259.39     35.31 o 
 -13   1  20      257.51      262.72     36.05 o 
 -11   1  20      886.29      847.40     27.77 o 
  -9   1  20     1020.66     1034.29     62.25 o 
  -7   1  20     1381.94     1250.09      5.53 o 
  -5   1  20     2025.61     2010.24     10.83 o 
  -3   1  20     1226.22     1135.04     17.65 o 
  -1   1  20      406.99      419.58     48.38 o 
   1   1  20     3732.90     3550.00    127.34 o 
   3   1  20     1007.87      896.04     15.90 o 
   5   1  20     1086.50     1049.57     40.70 o 
   7   1  20      558.17      671.66     45.41 o 
   9   1  20      590.44      546.91     33.40 o 
 -14   2  20      196.62      182.91     58.00 o 
 -12   2  20      535.81      581.78     51.19 o 
 -10   2  20      113.55       97.19     41.20 o 
  -8   2  20      283.59      342.83     58.02 o 
  -6   2  20      704.49      703.68     31.66 o 
  -4   2  20     1110.56     1042.18     64.21 o 
  -2   2  20     1066.85     1053.70     50.09 o 
   0   2  20     1506.46     1467.78     38.85 o 
   2   2  20       35.47       58.87     22.57 o 
   4   2  20      125.88      115.34      8.68 o 
   6   2  20      456.89      445.17      9.09 o 
   8   2  20      380.57      369.30     34.05 o 
  10   2  20        2.63        3.40     46.18 o 
 -13   3  20      405.77      458.15     71.88 o 
 -11   3  20      545.41      492.96     18.91 o 
  -9   3  20      142.83      211.23     70.38 o 
  -7   3  20      199.46      200.26     14.99 o 
  -5   3  20      746.66      740.31     24.83 o 
  -3   3  20     2533.34     2677.69     32.41 o 
  -1   3  20     5959.54     5875.07    109.63 o 
   1   3  20      443.35      457.95     32.48 o 
   3   3  20       83.07       80.99      5.27 o 
   5   3  20      546.88      560.51     23.46 o 
   7   3  20       98.57       91.83     34.19 o 
   9   3  20       36.61       26.36     62.89 o 
 -12   4  20      313.84      321.53     40.54 o 
 -10   4  20      278.04      268.75     24.66 o 
  -8   4  20      241.52      266.35     36.92 o 
  -6   4  20      473.96      546.35     66.65 o 
  -4   4  20      645.38      640.50     18.24 o 
  -2   4  20     1147.02     1060.06     72.37 o 
   0   4  20      182.50      192.48     48.43 o 
   2   4  20      938.75      929.46     30.19 o 
   4   4  20     1148.27     1091.63     43.49 o 
   6   4  20      198.47      229.31     22.24 o 
   8   4  20      319.61      302.61     10.00 o 
 -13   5  20      266.06      326.35     98.74 o 
 -11   5  20      384.55      394.61     54.25 o 
  -9   5  20      568.48      554.46     34.04 o 
  -7   5  20     1132.92     1101.27     25.24 o 
  -5   5  20      780.48      827.72     38.40 o 
  -3   5  20       18.68       38.96      6.94 o 
  -1   5  20      410.74      438.48     68.18 o 
   1   5  20      432.83      423.68     17.18 o 
   3   5  20      261.28      243.29     45.67 o 
   5   5  20      662.78      767.73    105.86 o 
   7   5  20      279.34      287.65     61.95 o 
   9   5  20       81.84      152.91     45.91 o 
 -12   6  20      172.42      146.05     55.20 o 
 -10   6  20      664.07      628.43     32.85 o 
  -8   6  20      251.96      299.83     29.57 o 
  -6   6  20      704.03      740.26     53.51 o 
  -4   6  20      945.26     1007.23     43.41 o 
  -2   6  20     1302.03     1362.49     59.18 o 
   0   6  20      493.33      472.38     31.57 o 
   2   6  20      303.63      346.40     55.02 o 
   4   6  20      313.11      331.86     32.43 o 
   6   6  20      584.06      561.44     28.10 o 
   8   6  20       24.27       53.25     48.02 o 
  -9   7  20      110.08      114.56     12.28 o 
  -7   7  20      706.35      696.43     44.48 o 
  -5   7  20      530.01      501.79     58.93 o 
  -3   7  20       47.25       58.83     36.78 o 
  -1   7  20      714.91      698.38     30.54 o 
   1   7  20      935.05      921.62     27.89 o 
   3   7  20      423.10      469.87     50.22 o 
   5   7  20       39.26       50.81     22.48 o 
   7   7  20      400.50      393.55     14.04 o 
 -10   8  20       63.02       47.08     25.54 o 
  -8   8  20      284.99      267.15     11.18 o 
  -6   8  20      392.48      428.27     90.86 o 
  -4   8  20       47.63       81.70     18.40 o 
  -2   8  20      222.75      256.14     30.70 o 
   0   8  20      205.72      243.10     55.71 o 
   2   8  20      362.12      298.82     28.48 o 
   4   8  20      545.78      539.39     11.47 o 
   6   8  20       73.37      126.38     61.20 o 
  -9   9  20       11.30       28.23     57.61 o 
  -7   9  20      336.48      359.31     54.09 o 
  -5   9  20      222.81      220.63     31.13 o 
  -3   9  20      169.80      211.96     60.73 o 
  -1   9  20       32.32       25.42     21.40 o 
   1   9  20      131.77      131.22      4.88 o 
   3   9  20       10.49       25.43     34.36 o 
   5   9  20      225.04      364.71     49.73 o 
  -8  10  20       12.40       13.65     55.96 o 
  -6  10  20      132.94      156.02     23.87 o 
  -4  10  20      205.69      234.33     32.54 o 
  -2  10  20        5.89        3.77     20.28 o 
   0  10  20      290.47      241.03     53.78 o 
   2  10  20       42.88       57.00     32.35 o 
   4  10  20       14.39       12.24     30.69 o 
  -5  11  20      182.39      221.16     70.48 o 
  -3  11  20       17.89       23.56     45.63 o 
  -1  11  20       41.10       82.04     34.84 o 
   1  11  20      122.05      227.12     48.66 o 
 -13   1  21       48.23       54.94     18.30 o 
 -11   1  21      224.41      231.78     21.82 o 
  -9   1  21      348.37      454.46     45.51 o 
  -7   1  21     1288.02     1396.62     45.66 o 
  -5   1  21     1921.27     2062.28     58.26 o 
  -3   1  21     1146.72     1164.68     70.51 o 
  -1   1  21       11.26       62.18     19.22 o 
   1   1  21      227.68      304.96     18.52 o 
   3   1  21       87.31      140.63     52.07 o 
   5   1  21       21.95       53.73     68.50 o 
   7   1  21      103.44      100.00     11.02 o 
   9   1  21      440.19      390.96     18.92 o 
 -12   2  21       59.48       68.77     12.36 o 
 -10   2  21      210.67      194.85     26.68 o 
  -8   2  21      293.19      275.86     53.78 o 
  -6   2  21     3672.00     3666.48     43.25 o 
  -4   2  21      458.94      408.50     34.84 o 
  -2   2  21      477.66      493.57     33.61 o 
   0   2  21      965.30     1036.95     64.40 o 
   2   2  21      372.03      387.28     58.52 o 
   4   2  21      637.17      689.15     25.91 o 
   6   2  21      319.85      339.60     19.49 o 
   8   2  21      286.88      315.73     37.25 o 
 -13   3  21      156.20      173.70     22.06 o 
 -11   3  21      114.33      122.65     18.48 o 
  -9   3  21      201.02      194.27     35.27 o 
  -7   3  21     1318.65     1368.55     94.94 o 
  -5   3  21     4034.44     3861.48     63.83 o 
  -3   3  21     1249.74     1175.83     37.42 o 
  -1   3  21      648.01      679.81     37.22 o 
   1   3  21      602.11      601.55     15.93 o 
   3   3  21      894.17      834.70     13.42 o 
   5   3  21      420.20      430.74     69.91 o 
   7   3  21      174.47      243.85     51.90 o 
   9   3  21      110.76      167.30     45.66 o 
 -12   4  21      241.47      246.56     15.30 o 
 -10   4  21      648.46      653.41     40.37 o 
  -8   4  21      508.16      568.65     33.81 o 
  -6   4  21       31.70       43.79     78.32 o 
  -4   4  21     1661.46     1703.15     43.01 o 
  -2   4  21      332.33      307.92     21.36 o 
   0   4  21      523.75      507.92     58.33 o 
   2   4  21      882.94      810.49     39.97 o 
   4   4  21      535.02      578.03     49.60 o 
   6   4  21       24.67       86.67     78.09 o 
   8   4  21      208.54      183.47      6.71 o 
 -11   5  21       24.74       31.54     16.24 o 
  -9   5  21      273.44      310.79     43.34 o 
  -7   5  21       86.18       95.44     41.42 o 
  -5   5  21      293.19      394.71     50.20 o 
  -3   5  21      528.47      610.01     93.33 o 
  -1   5  21     2237.82     2349.06     74.97 o 
   1   5  21      221.86      237.61     23.18 o 
   3   5  21       92.03      105.45     63.28 o 
   5   5  21      365.71      393.56     37.09 o 
   7   5  21      295.67      339.45     26.92 o 
 -12   6  21      387.87      475.11    109.92 o 
 -10   6  21     1006.65      959.39     15.65 o 
  -8   6  21      812.69      891.27    109.86 o 
  -6   6  21       57.18      130.42     61.37 o 
  -4   6  21      842.44      838.07     21.30 o 
  -2   6  21      127.63      143.87     59.48 o 
   0   6  21       95.75      169.93     60.90 o 
   2   6  21      353.24      416.61     69.12 o 
   4   6  21     1211.35     1204.66     51.96 o 
   6   6  21      520.37      525.90     37.00 o 
 -11   7  21      121.80      162.41     29.66 o 
  -9   7  21      404.81      456.01     53.40 o 
  -7   7  21      308.39      418.87     55.48 o 
  -5   7  21       88.62      103.39     29.83 o 
  -3   7  21      368.40      330.34     18.14 o 
  -1   7  21       15.70       61.76     41.72 o 
   1   7  21       15.39      110.39     36.72 o 
   3   7  21      399.57      341.60     14.48 o 
   5   7  21      289.32      309.36     40.98 o 
   7   7  21      242.79      205.59     28.01 o 
 -10   8  21      412.61      389.43     48.25 o 
  -8   8  21      290.70      245.97      4.59 o 
  -6   8  21      336.26      388.64     33.68 o 
  -4   8  21     1028.19      995.34     57.39 o 
  -2   8  21      941.67      882.30     31.56 o 
   0   8  21      177.33      168.76     48.13 o 
   2   8  21      193.15      284.95     47.37 o 
   4   8  21      189.47      251.25     66.91 o 
   6   8  21      329.73      296.83     16.83 o 
  -9   9  21      526.69      540.90     38.71 o 
  -7   9  21      212.19      220.09     18.50 o 
  -5   9  21     1002.75      916.21    107.69 o 
  -3   9  21      663.84      644.93     33.71 o 
  -1   9  21      394.56      458.13     51.44 o 
   1   9  21      195.02      243.37     64.89 o 
   3   9  21      158.01      206.77     43.35 o 
  -6  10  21      182.61      141.38     32.42 o 
  -4  10  21      468.76      438.76     27.08 o 
  -2  10  21      195.67      214.41     34.31 o 
   0  10  21      259.18      342.95     90.03 o 
   2  10  21      356.44      278.69     30.13 o 
  -3  11  21       77.23      105.29     24.18 o 
  -1  11  21      575.53      611.67     40.78 o 
 -12   0  22      855.65      807.94      7.06 o 
 -10   0  22     1156.84     1273.16    114.28 o 
  -8   0  22     1456.26     1340.83      7.53 o 
  -6   0  22      647.61      864.90     84.15 o 
  -4   0  22      188.09      283.51     60.26 o 
  -2   0  22     1415.86     1443.34    110.86 o 
   0   0  22     3304.04     3261.99     58.37 o 
   2   0  22     1722.13     1849.60     91.92 o 
   4   0  22      920.72      931.75     52.84 o 
   6   0  22      558.08      484.29     74.61 o 
   8   0  22      393.55      344.63     16.48 o 
 -13   1  22       89.86      126.07     67.55 o 
 -11   1  22      784.01      775.45     29.13 o 
  -9   1  22     1094.13     1124.14     39.64 o 
  -7   1  22      494.67      539.48     54.32 o 
  -5   1  22     1696.71     1635.50     45.25 o 
  -3   1  22      667.96      712.47     57.80 o 
  -1   1  22      233.15      307.64     66.32 o 
   1   1  22     1720.57     1652.22     53.49 o 
   3   1  22       84.89      129.54     37.43 o 
   5   1  22      229.65      296.32     48.02 o 
   7   1  22      570.67      596.78     33.68 o 
   9   1  22      278.04      240.34      8.29 o 
 -12   2  22      211.31      230.40     25.24 o 
 -10   2  22      624.42      611.43     20.46 o 
  -8   2  22      743.74      678.49     17.45 o 
  -6   2  22     1025.97     1049.76     58.61 o 
  -4   2  22     1280.26     1516.34     76.61 o 
  -2   2  22     1445.91     1337.30     35.72 o 
   0   2  22     2682.96     2729.92     47.88 o 
   2   2  22      715.83      674.32     31.31 o 
   4   2  22      406.06      377.00     16.00 o 
   6   2  22       27.52       68.74     34.19 o 
   8   2  22      154.75      213.50     45.78 o 
 -13   3  22      320.06      317.05     42.72 o 
 -11   3  22      553.44      521.90     12.65 o 
  -9   3  22      137.94      132.57     75.06 o 
  -7   3  22     1535.68     1497.71    137.34 o 
  -5   3  22     1945.16     2165.26     45.30 o 
  -3   3  22      754.03      719.81     16.67 o 
  -1   3  22     2256.55     2210.34    106.35 o 
   1   3  22     1705.71     1551.16    213.61 o 
   3   3  22       31.28       62.12     42.29 o 
   5   3  22      437.95      450.70     26.98 o 
   7   3  22      188.33      220.98     42.17 o 
 -12   4  22      101.36      177.24     44.60 o 
 -10   4  22      317.19      402.50     71.91 o 
  -8   4  22     1041.65      959.61     17.29 o 
  -6   4  22      205.43      240.29     61.82 o 
  -4   4  22      255.38      301.22     25.79 o 
  -2   4  22     2512.99     2273.33     58.55 o 
   0   4  22     1141.42     1130.44     43.52 o 
   2   4  22      375.71      342.86     22.89 o 
   4   4  22      248.64      226.45      9.11 o 
   6   4  22     1008.06      974.08     39.89 o 
   8   4  22      163.95      173.30     73.52 o 
 -11   5  22      420.06      414.97     34.37 o 
  -9   5  22      664.53      670.03     72.82 o 
  -7   5  22      255.78      253.08     49.21 o 
  -5   5  22      233.50      235.98     47.37 o 
  -3   5  22      276.94      263.47      8.59 o 
  -1   5  22      427.26      407.87     22.33 o 
   1   5  22      585.96      591.51     58.02 o 
   3   5  22      614.47      576.58     16.77 o 
   5   5  22      605.25      553.93     50.90 o 
   7   5  22      114.12      122.08     36.81 o 
 -10   6  22       37.46       30.29     23.18 o 
  -8   6  22      543.75      617.87     81.97 o 
  -6   6  22      122.07      139.36     18.01 o 
  -4   6  22      227.07      274.18     12.94 o 
  -2   6  22      519.85      491.52     30.36 o 
   0   6  22      122.07      107.65     48.96 o 
   2   6  22       52.15       61.42     26.25 o 
   4   6  22      437.73      471.98     23.10 o 
   6   6  22      491.92      449.87     20.80 o 
 -11   7  22       43.06       32.01     31.07 o 
  -9   7  22      218.94      219.99      9.68 o 
  -7   7  22       44.59       77.88     34.60 o 
  -5   7  22       50.46       54.83      6.53 o 
  -3   7  22      186.40      174.19     60.37 o 
  -1   7  22       89.59       95.63     34.77 o 
   1   7  22      105.07      232.79     85.32 o 
   3   7  22      292.37      320.66     32.85 o 
   5   7  22       24.43       17.02     15.95 o 
  -8   8  22      134.64      158.40     19.22 o 
  -6   8  22      189.09      265.65     42.61 o 
  -4   8  22      900.98      858.35     31.15 o 
  -2   8  22       69.57       64.96      3.71 o 
   0   8  22      172.30      144.31     28.86 o 
   2   8  22      255.69      258.57     37.60 o 
   4   8  22      500.53      455.22      9.00 o 
  -7   9  22      120.52      139.34     79.68 o 
  -5   9  22      116.26      217.02     66.38 o 
  -3   9  22      301.34      331.58     27.47 o 
  -1   9  22       31.85       43.10     43.76 o 
   1   9  22      135.86      219.88     48.47 o 
   3   9  22       23.76       79.81     29.95 o 
  -6  10  22      345.63      389.12     27.25 o 
  -4  10  22      539.50      570.09     50.82 o 
  -2  10  22      142.99      197.74     87.38 o 
   0  10  22        6.02       64.34     34.56 o 
   2  10  22       69.25      156.48     25.90 o 
 -13   1  23       53.13      110.21     37.63 o 
 -11   1  23        4.43       12.80     22.12 o 
  -9   1  23       37.87       36.74      7.36 o 
  -7   1  23      122.25      183.67     24.28 o 
  -5   1  23      121.26      117.31     17.16 o 
  -3   1  23      209.90      211.80      6.47 o 
  -1   1  23      679.85      751.77     36.38 o 
   1   1  23      233.42      269.28     30.48 o 
   3   1  23      117.41      127.73     16.96 o 
   5   1  23      219.50      251.03     31.48 o 
   7   1  23      242.40      243.09     13.42 o 
 -12   2  23      277.34      330.03     59.96 o 
 -10   2  23      113.01      174.77     30.14 o 
  -8   2  23      329.62      371.49     23.01 o 
  -6   2  23      411.53      405.09     21.91 o 
  -4   2  23      226.53      211.43     31.01 o 
  -2   2  23     1082.34     1087.59     36.10 o 
   0   2  23     1331.90     1368.42     53.61 o 
   2   2  23     1020.40     1006.97     35.58 o 
   4   2  23      179.91      254.56     58.61 o 
   6   2  23      689.31      642.68     13.39 o 
   8   2  23      363.24      379.57     46.84 o 
 -11   3  23      131.11      130.75      0.47 o 
  -9   3  23      192.20      199.28     55.73 o 
  -7   3  23       21.95       27.18     58.49 o 
  -5   3  23       63.85      173.84     34.48 o 
  -3   3  23      104.12      161.98     53.55 o 
  -1   3  23      303.11      403.94     42.46 o 
   1   3  23       14.09       82.79     33.91 o 
   3   3  23       89.26       99.09     51.99 o 
   5   3  23       83.36       99.43     18.01 o 
   7   3  23      359.12      456.80     69.05 o 
 -12   4  23      103.47      238.56     84.85 o 
 -10   4  23       15.25       34.33     44.49 o 
  -8   4  23      798.83      733.99     24.01 o 
  -6   4  23     1018.82      956.31     13.78 o 
  -4   4  23     2059.82     2073.71     86.32 o 
  -2   4  23      844.96      825.71     60.31 o 
   0   4  23      116.14      112.90      8.89 o 
   2   4  23      167.09      273.60     66.77 o 
   4   4  23      389.87      468.11     49.18 o 
   6   4  23       30.80       79.05     25.01 o 
 -11   5  23      397.12      423.45     63.67 o 
  -9   5  23      733.60      698.34     46.14 o 
  -7   5  23      365.56      325.62     47.84 o 
  -5   5  23      971.84      896.44      1.18 o 
  -3   5  23      900.17      913.90     37.03 o 
  -1   5  23      259.06      282.36     29.01 o 
   1   5  23      797.29      817.47     51.08 o 
   3   5  23      701.64      607.11     11.59 o 
   5   5  23       50.90       53.63     23.37 o 
   7   5  23       19.82       22.64     45.23 o 
 -10   6  23       24.60       34.48     33.78 o 
  -8   6  23      802.89      751.21      0.59 o 
  -6   6  23      404.38      422.83     18.65 o 
  -4   6  23      245.47      291.59     47.55 o 
  -2   6  23      743.42      715.11     35.13 o 
   0   6  23      479.79      484.25     62.52 o 
   2   6  23      591.99      580.30     14.71 o 
   4   6  23      260.52      242.07     51.49 o 
   6   6  23       64.72       74.10     33.96 o 
  -9   7  23     1001.51      976.71     20.60 o 
  -7   7  23      230.84      334.32     70.30 o 
  -5   7  23      408.48      413.44     36.19 o 
  -3   7  23     2033.74     1964.03     93.27 o 
  -1   7  23      346.15      407.02     29.78 o 
   1   7  23      633.98      587.27     45.55 o 
   3   7  23      911.62      930.63     44.49 o 
   5   7  23       48.52       50.48     18.48 o 
  -8   8  23      232.18      243.55     37.24 o 
  -6   8  23      282.14      308.14     56.95 o 
  -4   8  23      835.27      746.53     46.55 o 
  -2   8  23      445.39      509.25     54.41 o 
   0   8  23      565.91      582.74     44.55 o 
   2   8  23      332.50      399.52     56.82 o 
   4   8  23      101.92      116.20     68.47 o 
  -7   9  23      374.57      355.97     38.96 o 
  -5   9  23       61.55      123.74     13.78 o 
  -3   9  23      777.60      792.04     43.61 o 
  -1   9  23      161.44      247.55     63.38 o 
   1   9  23      347.36      332.91     67.07 o 
  -4  10  23      304.02      386.31     38.33 o 
  -2  10  23      243.20      229.12     63.96 o 
   0  10  23      431.35      467.76     39.00 o 
 -12   0  24      654.01      576.79     32.48 o 
 -10   0  24     1245.49     1298.46    113.22 o 
  -8   0  24      305.17      282.35     20.42 o 
  -6   0  24     2669.57     2593.28     17.54 o 
  -4   0  24      646.75      728.97    112.16 o 
  -2   0  24      131.04      171.47     20.36 o 
   0   0  24       92.03      122.63     43.19 o 
   2   0  24     2091.91     2336.60    108.16 o 
   4   0  24      976.28      885.49     65.55 o 
 -11   1  24      433.13      395.88     55.20 o 
  -9   1  24      627.99      689.13     63.46 o 
  -7   1  24     2057.50     1929.15     11.18 o 
  -5   1  24      545.94      519.09     34.85 o 
  -3   1  24      328.63      296.46     34.54 o 
  -1   1  24      401.72      453.11     40.74 o 
   1   1  24     2564.24     2341.73     98.21 o 
   3   1  24      803.97      727.54     11.18 o 
   5   1  24      854.26      909.04     56.67 o 
   7   1  24      254.28      271.61     31.52 o 
 -12   2  24      418.08      512.42     89.09 o 
 -10   2  24      458.19      480.48     27.94 o 
  -8   2  24      377.59      337.69      5.59 o 
  -6   2  24     1819.20     1740.68     16.95 o 
  -4   2  24      502.06      499.84     32.85 o 
  -2   2  24       25.43       67.51     57.67 o 
   0   2  24      672.71      644.88     22.95 o 
   2   2  24     1973.30     1923.28     49.95 o 
   4   2  24      309.78      273.81     69.91 o 
   6   2  24       25.95       51.56     66.61 o 
 -11   3  24       27.20       64.96    100.98 o 
  -9   3  24      388.94      407.45     51.07 o 
  -7   3  24      582.34      586.08     23.64 o 
  -5   3  24      500.16      446.20     11.56 o 
  -3   3  24     1491.57     1478.82     86.48 o 
  -1   3  24     2993.34     2722.65     74.85 o 
   1   3  24      101.96      104.04      8.89 o 
   3   3  24      198.58      247.08     60.64 o 
   5   3  24       92.06       99.83     41.79 o 
   7   3  24       24.95      114.97     48.43 o 
 -10   4  24      610.18      682.70     46.75 o 
  -8   4  24      949.23      851.98     17.59 o 
  -6   4  24      488.31      449.37     58.14 o 
  -4   4  24     2367.70     2188.18     62.55 o 
  -2   4  24     2041.92     2099.74     43.20 o 
   0   4  24     1125.36     1085.88     32.01 o 
   2   4  24      707.78      751.35     33.85 o 
   4   4  24       93.32      102.98     32.48 o 
   6   4  24      256.23      290.68     47.30 o 
 -11   5  24      310.29      306.71     38.84 o 
  -9   5  24      340.19      339.99     25.30 o 
  -7   5  24      524.70      526.39     24.07 o 
  -5   5  24      289.41      291.23     35.68 o 
  -3   5  24      258.36      234.37     48.45 o 
  -1   5  24      286.15      230.05     21.13 o 
   1   5  24      512.06      597.04     75.09 o 
   3   5  24      217.28      224.76     41.84 o 
   5   5  24      102.00      126.13     41.50 o 
 -10   6  24       77.70      122.99     12.12 o 
  -8   6  24      263.00      291.25     58.08 o 
  -6   6  24      282.72      331.48     70.20 o 
  -4   6  24      328.28      323.00     60.85 o 
  -2   6  24      568.51      609.83     70.38 o 
   0   6  24       56.76       66.58     44.57 o 
   2   6  24      227.23      233.97     47.19 o 
   4   6  24       20.13       27.10     11.10 o 
  -9   7  24      195.10      191.55     68.67 o 
  -7   7  24      147.17      206.13     74.50 o 
  -5   7  24       50.10      154.23     54.80 o 
  -3   7  24       97.61       84.82     44.24 o 
  -1   7  24       24.74       41.19     70.14 o 
   1   7  24       79.76      109.33     66.26 o 
   3   7  24       17.49       75.24     36.37 o 
  -8   8  24       32.87       79.06     18.31 o 
  -6   8  24      267.03      286.37     16.48 o 
  -4   8  24       67.78       66.23      5.05 o 
  -2   8  24      232.59      205.32      6.09 o 
   0   8  24      392.55      434.14     19.68 o 
   2   8  24       75.38      167.88     69.64 o 
  -5   9  24       93.62       90.78      5.16 o 
  -3   9  24       21.67       27.09     38.59 o 
  -1   9  24      152.73      131.37     51.45 o 
   1   9  24       19.07       24.48     14.02 o 
 -11   1  25       51.82       77.04     19.18 o 
  -9   1  25       13.58       44.80     40.98 o 
  -7   1  25      327.56      371.76     24.66 o 
  -5   1  25      111.40      163.90     12.94 o 
  -3   1  25       78.69       75.90     54.28 o 
  -1   1  25      159.64      151.76     47.19 o 
   1   1  25      240.13      322.53     41.52 o 
   3   1  25      323.04      367.99     53.96 o 
   5   1  25      245.23      262.08     63.43 o 
 -12   2  25       12.29       10.00      4.59 o 
 -10   2  25       71.85      107.52     52.31 o 
  -8   2  25       27.69       47.29     30.80 o 
  -6   2  25      447.88      488.76     25.84 o 
  -4   2  25      524.59      484.47     24.42 o 
  -2   2  25      473.55      503.27     35.48 o 
   0   2  25      219.95      251.14     24.13 o 
   2   2  25       37.89      142.17     46.37 o 
   4   2  25      124.08      165.32     26.27 o 
   6   2  25      142.98      152.50     10.65 o 
 -11   3  25      324.81      343.78     40.31 o 
  -9   3  25       28.11       67.15     72.16 o 
  -7   3  25      543.18      518.62     46.55 o 
  -5   3  25     1686.27     1658.40     45.06 o 
  -3   3  25      184.37      271.51     54.76 o 
  -1   3  25      399.91      396.32     20.25 o 
   1   3  25      484.63      464.74     64.95 o 
   3   3  25      568.40      517.48     15.10 o 
   5   3  25       61.84      172.87     31.64 o 
 -10   4  25      242.89      222.58     11.08 o 
  -8   4  25      164.49      199.06     20.60 o 
  -6   4  25      234.89      244.76     24.84 o 
  -4   4  25       90.81       96.98     35.28 o 
  -2   4  25      320.64      341.64     25.66 o 
   0   4  25       98.71      111.62     51.49 o 
   2   4  25      434.74      480.17     55.15 o 
   4   4  25      451.50      379.85     78.15 o 
   6   4  25       20.43       55.15     54.31 o 
  -9   5  25      120.10      204.78     59.32 o 
  -7   5  25      282.14      387.24     41.50 o 
  -5   5  25      517.78      579.89     53.43 o 
  -3   5  25       64.26       67.29     24.43 o 
  -1   5  25      256.42      258.55     12.51 o 
   1   5  25      761.17      706.61     12.12 o 
   3   5  25      431.05      441.90     55.47 o 
   5   5  25      143.38      251.63     47.05 o 
  -8   6  25      615.33      680.63     68.77 o 
  -6   6  25      103.87       85.68      1.18 o 
  -4   6  25      662.89      640.89     28.42 o 
  -2   6  25     1193.73     1112.53     22.18 o 
   0   6  25      262.72      353.62     74.52 o 
   2   6  25      707.78      709.95     75.59 o 
   4   6  25     1004.52      994.63     40.95 o 
  -7   7  25      401.06      381.29     44.38 o 
  -5   7  25      436.53      390.51     36.43 o 
  -3   7  25      384.29      421.95     50.59 o 
  -1   7  25      324.40      337.36     19.75 o 
   1   7  25      291.67      290.22     14.83 o 
   3   7  25      252.03      248.20     36.78 o 
  -6   8  25      195.73      198.67     23.89 o 
  -4   8  25     1065.08      997.34    219.84 o 
  -2   8  25      363.90      356.49     30.42 o 
   0   8  25      304.19      334.06     48.61 o 
   2   8  25      197.44      288.42     61.36 o 
  -3   9  25      437.90      433.68     29.08 o 
  -1   9  25      648.96      590.08     30.30 o 
 -10   0  26      423.52      410.38     34.84 o 
  -8   0  26     1280.51     1252.94     70.73 o 
  -6   0  26     1234.76     1183.72      1.06 o 
  -4   0  26     1110.77     1191.48     90.50 o 
  -2   0  26     1142.41     1128.99     54.25 o 
   0   0  26     2337.81     2195.37     21.54 o 
   2   0  26      174.46      186.18     91.80 o 
   4   0  26     1563.23     1450.52      3.77 o 
 -11   1  26      177.99      249.03     37.54 o 
  -9   1  26      829.74      812.08     24.52 o 
  -7   1  26      152.70      186.39     45.53 o 
  -5   1  26      652.05      582.47     27.90 o 
  -3   1  26      747.38      755.81     19.64 o 
  -1   1  26      371.13      284.22      5.24 o 
   1   1  26      311.01      293.00      6.45 o 
   3   1  26      293.87      335.53     38.01 o 
   5   1  26      570.78      480.03     36.31 o 
 -10   2  26      196.76      234.51     24.51 o 
  -8   2  26      297.57      414.18     57.08 o 
  -6   2  26     1355.85     1321.21     49.55 o 
  -4   2  26      698.66      663.53     56.24 o 
  -2   2  26      739.99      688.96     10.30 o 
   0   2  26      767.06      769.10    105.33 o 
   2   2  26      119.98      118.77     13.71 o 
   4   2  26      496.01      442.52     75.62 o 
 -11   3  26      951.20      944.76     55.33 o 
  -9   3  26      429.89      449.45     33.81 o 
  -7   3  26      332.66      379.98     39.02 o 
  -5   3  26     1353.64     1324.12     38.93 o 
  -3   3  26      762.58      842.49     66.50 o 
  -1   3  26       45.27      135.15     49.33 o 
   1   3  26      483.82      474.50     33.86 o 
   3   3  26      509.49      572.37     70.14 o 
   5   3  26      322.98      356.71     48.84 o 
 -10   4  26      119.36       96.98      1.83 o 
  -8   4  26      348.75      357.02     62.45 o 
  -6   4  26      315.92      284.92     33.72 o 
  -4   4  26      114.49      173.36     62.81 o 
  -2   4  26       73.18      125.16     31.03 o 
   0   4  26      135.57      130.62     12.00 o 
   2   4  26      475.48      450.70     50.22 o 
   4   4  26       40.84      114.37     42.42 o 
  -9   5  26       89.53      101.83     40.30 o 
  -7   5  26      480.73      486.78     41.92 o 
  -5   5  26      493.31      533.22     36.75 o 
  -3   5  26      146.33      220.22     37.92 o 
  -1   5  26      525.61      512.36     45.07 o 
   1   5  26      574.58      551.91     60.83 o 
   3   5  26      458.02      484.44     52.16 o 
  -8   6  26      165.89      157.18     36.18 o 
  -6   6  26       48.23      130.98     53.87 o 
  -4   6  26      413.46      423.34     50.14 o 
  -2   6  26      118.46      106.86      5.77 o 
   0   6  26      199.83      174.03      8.90 o 
   2   6  26      177.77      193.45     66.97 o 
  -7   7  26      241.57      223.13     67.34 o 
  -5   7  26       77.94       67.71     51.66 o 
  -3   7  26      249.00      244.07     33.63 o 
  -1   7  26      109.80      107.96      6.46 o 
   1   7  26      148.32      124.28     40.37 o 
  -4   8  26       13.15       34.75     15.96 o 
  -2   8  26       30.27       33.07     44.90 o 
   0   8  26      214.06      237.10     20.89 o 
  -9   1  27       72.14      126.06     36.43 o 
  -7   1  27       66.78      112.15     40.66 o 
  -5   1  27      106.61       87.56     29.16 o 
  -3   1  27        0.81        2.17      5.00 o 
  -1   1  27      468.34      479.38     37.83 o 
   1   1  27       45.91       47.66     27.77 o 
   3   1  27       22.80       42.13     37.07 o 
   5   1  27       10.86       38.34     10.18 o 
 -10   2  27      116.80      112.79      8.03 o 
  -8   2  27       63.99       58.87     28.73 o 
  -6   2  27      177.72      184.77      4.58 o 
  -4   2  27      309.10      289.99     10.95 o 
  -2   2  27      316.97      388.02     50.96 o 
   0   2  27      209.13      257.62     22.71 o 
   2   2  27      711.83      829.63     42.14 o 
   4   2  27      165.45      216.58     73.68 o 
  -9   3  27       15.00       28.88     19.57 o 
  -7   3  27      194.54      202.34     28.26 o 
  -5   3  27       13.77       70.36     72.21 o 
  -3   3  27      593.17      534.78     12.25 o 
  -1   3  27      400.48      440.79     27.11 o 
   1   3  27       40.42       30.13     49.11 o 
   3   3  27       33.12      105.08     21.16 o 
  -8   4  27      302.49      298.57     29.75 o 
  -6   4  27      266.06      328.25     53.91 o 
  -4   4  27      483.68      498.96     44.13 o 
  -2   4  27      103.52      172.38     40.15 o 
   0   4  27      573.06      568.15     30.72 o 
   2   4  27       72.05       88.93      5.64 o 
   4   4  27      167.57      206.51     17.24 o 
  -9   5  27       67.08      117.02     19.27 o 
  -7   5  27      183.76      268.86     48.66 o 
  -5   5  27       28.51       30.62     42.68 o 
  -3   5  27     1671.28     1713.17    136.99 o 
  -1   5  27      167.35      182.33     33.23 o 
   1   5  27       32.01       89.80     20.36 o 
   3   5  27       69.78       64.00     40.39 o 
  -6   6  27      222.53      275.76     74.73 o 
  -4   6  27      373.99      416.53     30.07 o 
  -2   6  27       63.83       94.20     54.33 o 
   0   6  27      266.94      246.08     61.52 o 
   2   6  27       97.79      214.90     44.05 o 
  -5   7  27      216.27      199.41     13.71 o 
  -3   7  27      189.63      258.55     72.36 o 
  -1   7  27      255.57      281.93     19.94 o 
 -10   0  28      766.18      688.36     47.31 o 
  -8   0  28      163.97      170.30     88.97 o 
  -6   0  28      125.18      259.74    116.39 o 
  -4   0  28      104.04      142.99     21.42 o 
   0   0  28      911.31      820.18     82.15 o 
  -9   1  28      186.71      288.81     43.49 o 
  -7   1  28      883.60      926.64     67.73 o 
  -5   1  28      805.45      784.79     42.78 o 
  -3   1  28      248.12      268.68     43.03 o 
  -1   1  28      932.18      908.85     35.12 o 
   1   1  28      422.10      424.86     21.89 o 
   3   1  28      245.10      227.26     32.48 o 
  -8   2  28      189.24      284.85     32.62 o 
  -6   2  28      208.16      201.94     27.07 o 
  -4   2  28      511.74      513.83     60.26 o 
  -2   2  28      766.20      762.98     39.07 o 
   0   2  28      143.00      170.53     20.36 o 
   2   2  28      306.08      327.42     43.54 o 
  -9   3  28      119.27      106.81     22.60 o 
  -7   3  28      141.27      145.54     57.74 o 
  -5   3  28      448.92      458.62     32.19 o 
  -3   3  28      151.48      189.22      9.95 o 
  -1   3  28      399.48      392.21     17.59 o 
   1   3  28      562.58      489.49     52.02 o 
   3   3  28       67.70      143.75     74.84 o 
  -8   4  28      646.84      625.02     25.07 o 
  -6   4  28      175.91      147.12      1.47 o 
  -4   4  28      408.22      455.66     61.08 o 
  -2   4  28      755.97      777.70     50.32 o 
   0   4  28      541.13      565.94     67.98 o 
   2   4  28      309.89      305.86     30.54 o 
  -7   5  28      105.06      101.51     18.36 o 
  -5   5  28        2.78       10.68     42.14 o 
  -3   5  28      253.77      251.01     47.95 o 
  -1   5  28       23.80       80.10     21.65 o 
   1   5  28       74.18      102.04     63.08 o 
  -6   6  28        2.79        4.71     12.39 o 
  -4   6  28      361.75      336.84     35.72 o 
  -2   6  28       44.41       56.71     75.29 o 
   0   6  28      155.21      217.82     36.72 o 
  -9   1  29      285.27      347.48     37.79 o 
  -7   1  29       37.54       31.14     70.72 o 
  -5   1  29       82.44       88.10     41.02 o 
  -3   1  29       52.35       54.96     35.19 o 
  -1   1  29       52.69       70.03      7.89 o 
   1   1  29       44.57       54.37     96.39 o 
  -8   2  29       11.36       21.11     18.15 o 
  -6   2  29       66.57      222.90     95.92 o 
  -4   2  29       53.69      126.63     56.14 o 
  -2   2  29      106.09      138.64     90.39 o 
   0   2  29       39.81       83.05     55.49 o 
   2   2  29       25.06       89.00     24.24 o 
  -7   3  29       32.67       87.23     71.85 o 
  -5   3  29      186.48      230.88     42.49 o 
  -3   3  29      110.06      154.71     56.90 o 
  -1   3  29       20.30       50.66     31.13 o 
   1   3  29      187.25      178.41     55.20 o 
  -6   4  29       14.49       30.74     55.84 o 
  -4   4  29       80.81       88.95     75.44 o 
  -2   4  29      202.73      205.66      7.89 o 
   0   4  29      187.55      169.82     25.39 o 
  -5   5  29      262.77      294.38     39.92 o 
  -3   5  29       54.00       44.83     15.56 o 
  -1   5  29      117.89      125.53     39.35 o 
  -6   0  30      651.00      598.33     73.67 o 
  -4   0  30       61.24       59.90     15.30 o 
  -7   1  30       28.36      113.00     55.31 o 
  -5   1  30       41.00      151.47    112.16 o 
  -3   1  30      108.60      132.99    113.57 o 
  -1   1  30      264.60      238.44     61.20 o 
  -6   2  30      279.69      263.08     10.10 o 
  -4   2  30      207.98      245.15     23.66 o 
  -2   2  30       90.34       97.45     56.96 o 
   0   2  30      223.49      270.75     50.02 o 
  -5   3  30       93.03      183.33     39.45 o 
  -3   3  30      389.95      371.01     24.21 o 
  -1   3  30      211.44      169.16     64.58 o 
  -4   4  30      139.24      148.57      7.65 o 
  -2   4  30        7.07       35.36     73.71 o 
  -5   1  31       14.77       90.97    107.57 o 
  -3   1  31       45.13       37.19     81.56 o 
  -4   2  31        2.83       63.20     61.55 o 
                                                 
